# Supplementary material for: Gene expression profiling of the human natural killer cell response to Fc receptor activation: unique enhancement in the presence of interleukin-12
Source: BMC Med Genomics. 2015 Oct 15;8:66. doi: 10.1186/s12920-015-0142-9 (PMC4608307; doi:10.1186/s12920-015-0142-9)
Supplement: Additional file 1: — Supplemental Table 1 provides a full list of differentially expressed (2-fold or greater) genes from the microarray studies and their change in expression calculated from the following comparisons: 1) immobilized IgG stimulated NK cells vs. unstimulated NK cells (medium), 2) IL-12 stimulated NK cells vs. medium, and 3) IgG plus IL-12 co-stimulated NK cells vs. medium. (XLS 125 kb) [file 12920_2015_142_MOESM1_ESM.xls]

## Sheet: Sheet1
SUPPLEMENTAL TABLE 1
IgG vs. Medium
up-regulation:	Gene Name	Gene Symbol	Fold-regulation	P-value
	interferon, gamma	IFNG	7.61727	2.4269e-11
	colony stimulating factor 2 (granulocyte-macrophage)	CSF2	5.88549	2.06501e-14
	chemokine (C motif) ligand 1	XCL1	4.38568	1.42705e-08
	v-myc myelocytomatosis viral oncogene homolog (avian)	MYC	4.36689	4.96517e-11
	nuclear receptor subfamily 4, group A, member 3	NR4A3	4.28251	7.76645e-05
	interleukin 2 receptor, alpha	IL2RA	4.11328	1.44094e-08
	methyltransferase like 1	METTL1	4.08138	2.09166e-13
	tumor necrosis factor receptor superfamily, member 9	TNFRSF9	3.79002	7.18924e-10
	Epstein-Barr virus induced 3	EBI3	3.70161	4.87543e-12
	guanine nucleotide binding protein (G protein), gamma 4	GNG4	3.68921	1.55098e-13
	tumor necrosis factor (TNF superfamily, member 2)	TNF	3.60765	5.55946e-11
	non-metastatic cells 1, protein (NM23A) expressed in /// non-metastatic cells 2, protein (NM23B) expressed in	NME1 /// NME2	3.57748	5.90084e-13
	nuclear receptor subfamily 4, group A, member 3	NR4A3	3.56198	4.74096e-11
	chemokine (C-C motif) ligand 1	CCL1	3.40498	4.34412e-09
	BCL2-like 1	BCL2L1	3.39271	8.31557e-14
	signal transducer and activator of transcription 5A	STAT5A	3.31723	2.87104e-13
	CD83 molecule	CD83	3.27429	1.13886e-09
	regulator of G-protein signaling 16	RGS16	3.25151	2.1663e-10
	TNF receptor-associated factor 1	TRAF1	3.22231	1.07884e-10
	nuclear receptor subfamily 4, group A, member 2	NR4A2	3.21489	1.58631e-07
	fascin homolog 1, actin-bundling protein (Strongylocentrotus purpuratus)	FSCN1	3.18531	1.38008e-07
	dual specificity phosphatase 5	DUSP5	3.156	2.10534e-07
	interleukin 21 receptor	IL21R	3.11576	4.44089e-15
	DENN/MADD domain containing 4A	DENND4A	3.11375	3.8758e-10
	nuclear receptor subfamily 4, group A, member 2	NR4A2	3.06998	4.96145e-08
	CD160 molecule	CD160	3.0671	2.07493e-10
	growth arrest and DNA-damage-inducible, beta	GADD45B	3.06321	2.53113e-08
	intercellular adhesion molecule 1	ICAM1	3.05659	2.2122e-10
	syndecan 4	SDC4	3.05538	2.12497e-13
	interferon regulatory factor 4	IRF4	3.04042	2.61373e-11
	phosphoribosylaminoimidazole carboxylase, phosphoribosylaminoimidazole succinocarboxamide synthetase	PAICS	2.96576	3.45057e-13
	tumor necrosis factor receptor superfamily, member 4	TNFRSF4	2.95507	9.01723e-11
	phosphoribosylaminoimidazole carboxylase, phosphoribosylaminoimidazole succinocarboxamide synthetase	PAICS	2.95425	1.62448e-12
	growth arrest and DNA-damage-inducible, beta	GADD45B	2.89456	3.66556e-11
	chemokine (C-X-C motif) ligand 11	CXCL11	2.89164	2.15947e-05
	solute carrier family 7 (cationic amino acid transporter, y+ system), member 1	SLC7A1	2.87412	2.35745e-12
	solute carrier family 16, member 1 (monocarboxylic acid transporter 1)	SLC16A1	2.85706	6.47387e-08
	nuclear receptor subfamily 4, group A, member 2	NR4A2	2.8569	1.7815e-08
	jumonji domain containing 3, histone lysine demethylase	JMJD3	2.8529	2.08722e-13
	NOP14 nucleolar protein homolog (yeast)	NOP14	2.84288	8.05176e-10
	growth arrest and DNA-damage-inducible, beta	GADD45B	2.82802	4.24905e-12
	early growth response 3	EGR3	2.82498	7.72797e-08
	NOP16 nucleolar protein homolog (yeast)	NOP16	2.81103	4.83501e-11
	BCL2-like 1	BCL2L1	2.80467	7.13591e-10
	intercellular adhesion molecule 1	ICAM1	2.78436	9.40847e-12
	chemokine (C motif) ligand 1 /// chemokine (C motif) ligand 2	XCL1 /// XCL2	2.78073	1.16982e-08
	pyruvate kinase, muscle	PKM2	2.75097	4.53687e-09
	chemokine (C-X-C motif) ligand 11	CXCL11	2.73987	2.58267e-06
	MyoD family inhibitor domain containing	MDFIC	2.72132	2.63027e-07
	interferon regulatory factor 8	IRF8	2.6924	8.50889e-10
	carcinoembryonic antigen-related cell adhesion molecule 1 (biliary glycoprotein)	CEACAM1	2.69225	5.6829e-08
	BCL2-like 1	BCL2L1	2.68244	9.53254e-08
	cytotoxic and regulatory T cell molecule	CRTAM	2.65719	4.68362e-06
	CD72 molecule	CD72	2.63001	4.02413e-09
	chemokine (C motif) ligand 1	XCL1	2.6223	1.54531e-08
	pseudouridylate synthase 7 homolog (S. cerevisiae)	PUS7	2.61457	4.90553e-11
	TRM1 tRNA methyltransferase 1 homolog (S. cerevisiae)	TRMT1	2.58112	2.25693e-08
	nuclear receptor subfamily 4, group A, member 1	NR4A1	2.56442	1.52062e-09
	pyrophosphatase (inorganic) 1	PPA1	2.56249	4.77541e-10
	BCL2-like 11 (apoptosis facilitator)	BCL2L11	2.53797	2.11831e-13
	TRM1 tRNA methyltransferase 1 homolog (S. cerevisiae)	TRMT1	2.5065	1.83309e-12
	heat shock protein 90kDa alpha (cytosolic), class B member 1	HSP90AB1	2.49104	1.29396e-09
	related RAS viral (r-ras) oncogene homolog 2	RRAS2	2.48506	8.08686e-13
	ninjurin 1	NINJ1	2.48256	6.82783e-11
	immediate early response 3	IER3	2.47661	4.9262e-09
	nuclear factor of kappa light polypeptide gene enhancer in B-cells 1	NFKB1	2.42613	2.33212e-10
	heat shock 27kDa protein 1	HSPB1	2.42566	2.07278e-09
	fatty acid binding protein 5 (psoriasis-associated) /// fatty acid binding protein 5-like 2 /// fatty acid binding protein 5-like 7	FABP5 /// FABP5L2 /// FABP5L7	2.40231	9.72026e-08
	spermine synthase	SMS	2.38594	1.24299e-09
	serine hydroxymethyltransferase 2 (mitochondrial)	SHMT2	2.38136	9.80596e-10
	CTP synthase	CTPS	2.3786	5.43787e-11
	2-aminoethanethiol (cysteamine) dioxygenase	ADO	2.37841	2.28793e-11
	thyroid hormone receptor interactor 10	TRIP10	2.37804	1.22293e-11
	CD226 molecule	CD226	2.36162	1.86533e-10
	ribosomal RNA processing 15 homolog (S. cerevisiae)	RRP15	2.35989	6.24336e-09
	heat shock protein 90kDa alpha (cytosolic), class B member 1	HSP90AB1	2.35478	3.57871e-10
	lysosomal-associated membrane protein 3	LAMP3	2.33739	2.30927e-08
	interleukin 4 receptor	IL4R	2.32751	1.00537e-07
	serpin peptidase inhibitor, clade E (nexin, plasminogen activator inhibitor type 1), member 2	SERPINE2	2.32184	1.0413e-10
	phosphoribosylformylglycinamidine synthase	PFAS	2.28983	3.43379e-11
	endothelin converting enzyme 1	ECE1	2.28614	8.54583e-12
	baculoviral IAP repeat-containing 3	BIRC3	2.28019	4.47823e-09
	BCL2-related protein A1	BCL2A1	2.27902	9.92067e-07
	2-aminoethanethiol (cysteamine) dioxygenase	ADO	2.27276	6.10107e-09
	---	---	2.26278	2.30874e-10
	JTV1 gene	JTV1	2.26262	1.52465e-11
	melanoregulin	MREG	2.25601	2.28193e-09
	interleukin 6 (interferon, beta 2)	IL6	2.2556	4.54255e-06
	acidic (leucine-rich) nuclear phosphoprotein 32 family, member E	ANP32E	2.25495	1.47273e-10
	transmembrane protein 194A	TMEM194A	2.25484	2.22785e-09
	v-rel reticuloendotheliosis viral oncogene homolog (avian)	REL	2.25256	1.73407e-11
	cystatin E/M	CST6	2.24601	8.99838e-06
	tumor necrosis factor (ligand) superfamily, member 14	TNFSF14	2.23563	2.15441e-09
	GTP binding protein 4	GTPBP4	2.21188	6.7335e-13
	jumonji domain containing 3, histone lysine demethylase	JMJD3	2.20005	9.74776e-13
	nuclear receptor subfamily 4, group A, member 1	NR4A1	2.1936	8.24852e-10
	Fas (TNF receptor superfamily, member 6)	FAS	2.18113	5.61568e-07
	dual specificity phosphatase 2	DUSP2	2.18015	8.29332e-09
	acylglycerol kinase	AGK	2.17907	4.69246e-10
	basic leucine zipper transcription factor, ATF-like 3	BATF3	2.17689	1.29335e-11
	CD82 molecule	CD82	2.17087	8.46279e-12
	chemokine (C-X-C motif) ligand 10	CXCL10	2.16684	1.90638e-05
	nuclear factor of kappa light polypeptide gene enhancer in B-cells 2 (p49/p100)	NFKB2	2.16578	2.43789e-10
	syntaxin 11	STX11	2.16229	1.15672e-07
	transferrin receptor (p90, CD71)	TFRC	2.16096	2.71442e-11
	suppressor of cytokine signaling 2	SOCS2	2.15549	3.21718e-06
	WD repeat domain 12	WDR12	2.15286	6.81848e-11
	BTB and CNC homology 1, basic leucine zipper transcription factor 2	BACH2	2.1464	7.36065e-09
	early growth response 1	EGR1	2.14575	2.61255e-08
	tumor necrosis factor (ligand) superfamily, member 11	TNFSF11	2.14342	3.30832e-06
	pleckstrin homology-like domain, family A, member 1	PHLDA1	2.13664	1.1712e-06
	GTP binding protein 4	GTPBP4	2.13307	6.19469e-11
	solute carrier family 39 (zinc transporter), member 14	SLC39A14	2.12961	4.76919e-12
	BTG family, member 3	BTG3	2.12225	6.12577e-12
	heat shock 10kDa protein 1 (chaperonin 10)	HSPE1	2.1214	2.61431e-11
	prion protein	PRNP	2.11506	4.67538e-09
	NHP2 ribonucleoprotein homolog (yeast)	NHP2	2.1126	7.01048e-11
	chemokine (C-X-C motif) ligand 9	CXCL9	2.11097	1.10447e-05
	related RAS viral (r-ras) oncogene homolog 2	RRAS2	2.10356	7.3519e-13
	pleckstrin homology-like domain, family A, member 1	PHLDA1	2.09707	9.0833e-07
	interleukin 15 receptor, alpha	IL15RA	2.0955	4.06187e-08
	complement component 1, q subcomponent binding protein	C1QBP	2.09251	2.41733e-10
	mitochondrial ribosomal protein S17	MRPS17	2.09113	6.23724e-11
	early growth response 2 (Krox-20 homolog, Drosophila)	EGR2	2.08864	8.08211e-06
	BTG family, member 3	BTG3	2.08579	1.52562e-10
	phosphoribosylglycinamide formyltransferase, phosphoribosylglycinamide synthetase, phosphoribosylaminoimidazole synthetase	GART	2.08515	1.49371e-08
	chromosome 10 open reading frame 2	C10orf2	2.08302	1.67644e-14
	ATP-binding cassette, sub-family E (OABP), member 1	ABCE1	2.07815	9.08767e-10
	TRAF family member-associated NFKB activator	TANK	2.0755	2.02158e-06
	heat shock 60kDa protein 1 (chaperonin)	HSPD1	2.07284	2.29956e-08
	ATP-binding cassette, sub-family E (OABP), member 1	ABCE1	2.06867	7.03382e-12
	JTV1 gene	JTV1	2.06455	5.23486e-11
	G protein-coupled receptor 18	GPR18	2.06343	9.79094e-09
	transferrin receptor (p90, CD71)	TFRC	2.06239	3.42282e-12
	signal recognition particle receptor, B subunit	SRPRB	2.06132	5.28111e-12
	adhesion molecule with Ig-like domain 2	AMIGO2	2.05961	7.71187e-10
	acylglycerol kinase	AGK	2.0592	1.67094e-10
	interleukin 1, alpha	IL1A	2.05785	2.6084e-07
	peroxisome proliferator-activated receptor gamma, coactivator-related 1	PPRC1	2.04507	4.77884e-12
	TSR1, 20S rRNA accumulation, homolog (S. cerevisiae)	TSR1	2.04307	1.84852e-12
	mRNA turnover 4 homolog (S. cerevisiae)	MRTO4	2.03832	1.04361e-14
	CASP8 and FADD-like apoptosis regulator	CFLAR	2.0383	9.53372e-11
	enolase 1, (alpha)	ENO1	2.03763	7.91226e-08
	thymidylate synthetase	TYMS	2.02876	7.66918e-11
	nucleolar and coiled-body phosphoprotein 1	NOLC1	2.02474	4.17444e-14
	DENN/MADD domain containing 5A	DENND5A	2.02271	1.31841e-09
	solute carrier family 7 (cationic amino acid transporter, y+ system), member 6	SLC7A6	2.02193	5.37077e-11
	coiled-coil domain containing 86	CCDC86	2.01639	9.76996e-14
	NOP16 nucleolar protein homolog (yeast)	NOP16	2.0137	1.67866e-12
	NGFI-A binding protein 2 (EGR1 binding protein 2)	NAB2	2.01209	3.82031e-10
	isoleucyl-tRNA synthetase	IARS	2.0024	1.24925e-10
down-regulation:	Gene Name	Gene Symbol	Fold-regulation	P-value
	benzodiazapine receptor (peripheral) associated protein 1	BZRAP1	-2.00063	6.3823e-09
	adenylate cyclase 9	ADCY9	-2.00661	1.74927e-09
	thymocyte selection-associated high mobility group box	TOX	-2.01016	4.7465e-09
	B-cell CLL/lymphoma 11B (zinc finger protein)	BCL11B	-2.01362	3.24185e-12
	lectin, galactoside-binding, soluble, 3	LGALS3	-2.01396	4.76425e-08
	inositol polyphosphate-5-phosphatase, 145kDa	INPP5D	-2.01988	3.14917e-11
	dihydropyrimidinase-like 2	DPYSL2	-2.02184	2.61993e-07
	transmembrane protein 204	TMEM204	-2.02503	6.83287e-12
	S100 calcium binding protein A4	S100A4	-2.03315	1.37573e-07
	family with sequence similarity 108, member A1	FAM108A1	-2.04331	1.98193e-08
	thioredoxin interacting protein	TXNIP	-2.04343	0.000127293
	lymphocyte-specific protein tyrosine kinase	LCK	-2.04604	7.41554e-09
	ADP-ribosylation factor-like 4C	ARL4C	-2.05171	4.28905e-10
	solute carrier organic anion transporter family, member 4C1	SLCO4C1	-2.05436	1.5279e-07
	ADP-ribosylation factor-like 4C	ARL4C	-2.05659	9.73809e-11
	sphingosine-1-phosphate receptor 1	S1PR1	-2.07612	6.86932e-10
	neurobeachin-like 2	NBEAL2	-2.09594	4.52132e-08
	cytohesin 4	CYTH4	-2.0998	3.45692e-11
	pleckstrin homology domain containing, family F (with FYVE domain) member 1	PLEKHF1	-2.10305	1.65445e-12
	lymphocyte-specific protein tyrosine kinase	LCK	-2.10713	4.78728e-12
	Fc fragment of IgG, low affinity IIIb, receptor (CD16b)	FCGR3B	-2.10961	5.37253e-10
	TSC22 domain family, member 3	TSC22D3	-2.1158	4.58181e-07
	TRAF3 interacting protein 3	TRAF3IP3	-2.12583	4.21103e-11
	chromosome 11 open reading frame 21	C11orf21	-2.13319	1.34327e-09
	carbohydrate (N-acetylglucosamine-6-O) sulfotransferase 2	CHST2	-2.14636	6.83743e-08
	phosphoinositide-3-kinase interacting protein 1	PIK3IP1	-2.16318	6.6515e-09
	adenylate cyclase 7	ADCY7	-2.16735	1.43231e-10
	integrin, alpha 6	ITGA6	-2.16868	4.47231e-11
	adrenergic, beta-2-, receptor, surface	ADRB2	-2.17947	3.21965e-13
	poliovirus receptor related immunoglobulin domain containing	PVRIG	-2.18174	1.52375e-11
	sortilin-related receptor, L(DLR class) A repeats-containing	SORL1	-2.18931	2.75739e-09
	GTPase, IMAP family member 6	GIMAP6	-2.19672	4.21929e-12
	family with sequence similarity 8, member A1	FAM8A1	-2.19989	6.40632e-12
	actin binding LIM protein 1	ABLIM1	-2.20484	5.43459e-10
	single immunoglobulin and toll-interleukin 1 receptor (TIR) domain	SIGIRR	-2.20827	1.29402e-08
	Fc fragment of IgG, low affinity IIIa, receptor (CD16a) /// Fc fragment of IgG, low affinity IIIb, receptor (CD16b)	FCGR3A /// FCGR3B	-2.21354	2.3414e-06
	prostaglandin D2 receptor (DP)	PTGDR	-2.21606	1.65661e-09
	GTPase activating Rap/RanGAP domain-like 4	GARNL4	-2.22361	1.73002e-11
	methyltransferase like 7A	METTL7A	-2.23913	1.16571e-09
	hypothetical protein LOC100133233 /// TRAF3 interacting protein 3	LOC100133233 /// TRAF3IP3	-2.25196	6.01963e-12
	spectrin repeat containing, nuclear envelope 1	SYNE1	-2.26391	1.61093e-10
	zinc finger protein 652	ZNF652	-2.33202	3.89331e-10
	myosin IF	MYO1F	-2.38691	3.30591e-11
	protein tyrosine phosphatase, receptor type, C-associated protein	PTPRCAP	-2.39625	5.30199e-11
	coagulation factor II (thrombin) receptor	F2R	-2.39874	2.43408e-09
	G protein-coupled receptor 56	GPR56	-2.39994	5.03153e-13
	---	---	-2.42053	1.38802e-08
	v-myb myeloblastosis viral oncogene homolog (avian)-like 1	MYBL1	-2.42678	8.32989e-11
	CCAAT/enhancer binding protein (C/EBP), delta	CEBPD	-2.43715	4.31203e-08
	protease, serine, 23	PRSS23	-2.53614	6.0816e-11
	sparc/osteonectin, cwcv and kazal-like domains proteoglycan (testican) 2	SPOCK2	-2.6225	4.69624e-13
	Kruppel-like factor 2 (lung)	KLF2	-2.75542	8.93685e-12
	selectin P ligand	SELPLG	-3.03051	8.09476e-10
	dipeptidase 2	DPEP2	-3.04703	1.14839e-08
	chloride intracellular channel 3	CLIC3	-3.38517	4.13649e-10
	interleukin 8 receptor, beta	IL8RB	-3.48004	3.8427e-12
IL-12 vs. Medium
up-regulation:	Gene Name	Gene Symbol	Fold-regulation	P-value
	interferon, gamma	IFNG	10.0475	1.95084e-11
	purinergic receptor P2X, ligand-gated ion channel, 5	P2RX5	5.53444	3.69622e-07
	FERM domain containing 4B	FRMD4B	4.38917	0.000142964
	pim-1 oncogene	PIM1	2.97199	8.22841e-10
	suppressor of cytokine signaling 1	SOCS1	2.48974	7.87534e-07
	dual specificity phosphatase 5	DUSP5	2.45407	3.43141e-05
	interleukin 12 receptor, beta 2	IL12RB2	2.45152	2.70898e-08
	collagen-like tail subunit (single strand of homotrimer) of asymmetric acetylcholinesterase	COLQ	2.43486	8.3258e-07
	methylenetetrahydrofolate dehydrogenase (NADP+ dependent) 2, methenyltetrahydrofolate cyclohydrolase	MTHFD2	2.43074	1.08004e-07
	hypothetical protein FLJ22795 /// hypothetical LOC388152 /// LOC388161 /// similar to cis-Golgi matrix protein GM130 /// similar to cis-Golgi matrix protein GM130 /// similar to colon cancer-associated antigen AgSK1-2HT-ECS /// similar to colon cancer-associated antigen AgSK1-2HT-ECS /// hypothetical LOC729353	FLJ22795 /// LOC388152 /// LOC388161 /// LOC727751 /// LOC727849 /// LOC727994 /// LOC728125 /// LOC729353	2.36333	8.45363e-07
	lymphocyte-activation gene 3	LAG3	2.28316	3.76706e-05
	cyclin D2	CCND2	2.25245	4.76756e-06
	interleukin 2 receptor, alpha	IL2RA	2.18701	0.000362192
	Immunoglobulin lambda heavy chain	IGHG1	2.14275	2.08134e-06
	feline sarcoma oncogene	FES	2.13528	6.59906e-08
	v-myc myelocytomatosis viral oncogene homolog (avian)	MYC	2.06524	1.83626e-06
	ATPase, class I, type 8B, member 4	ATP8B4	2.05695	1.67031e-09
	solute carrier family 7 (cationic amino acid transporter, y+ system), member 5	SLC7A5	2.05196	6.68384e-07
	interleukin 6 signal transducer (gp130, oncostatin M receptor)	IL6ST	2.04904	1.96755e-07
IgG+IL-12 vs. Medium
up-regulation:	Gene Name	Gene Symbol	Fold-regulation	P-value		Unique up and down regulated - IgG+IL12				All genes OR ALL
	interferon, gamma	IFNG	22.4354	1.07692e-14		CIDEB				IFNG
	interleukin 2 receptor, alpha	IL2RA	9.26571	7.76907e-11		AKTIP				P2RX5
	lymphocyte-activation gene 3	LAG3	6.91246	1.27126e-09		TSC22D1				FRMD4B
	cyclin D2	CCND2	6.44879	5.67091e-12		TRA@				PIM1
	purinergic receptor P2X, ligand-gated ion channel, 5	P2RX5	5.61369	7.20581e-07		TRD@				SOCS1
	regulator of G-protein signaling 16	RGS16	5.52983	2.23266e-13		MANBA				DUSP5
	FERM domain containing 4B	FRMD4B	5.05561	4.91776e-05		CYTH1				IL12RB2
	colony stimulating factor 2 (granulocyte-macrophage)	CSF2	5.0116	9.41469e-14		C14orf159				COLQ
	chemokine (C-C motif) ligand 1	CCL1	4.80185	1.92669e-10		LCK				MTHFD2
	dual specificity phosphatase 5	DUSP5	4.73926	3.40397e-09		CCDC69				LOC729353
	tumor necrosis factor (TNF superfamily, member 2)	TNF	4.65772	9.57456e-12		ASAH1				LAG3
	v-myc myelocytomatosis viral oncogene homolog (avian)	MYC	4.5404	1.33621e-11		MXI1				CCND2
	nuclear receptor subfamily 4, group A, member 3	NR4A3	4.42735	6.55669e-05		MEGF9				IL2RA
	chemokine (C motif) ligand 1	XCL1	4.33328	1.16016e-08		ZNF395				FES
	non-metastatic cells 1, protein (NM23A) expressed in /// non-metastatic cells 2, protein (NM23B) expressed in	NME1 /// NME2	4.30958	2.02061e-14		PBXIP1				MYC
	interferon regulatory factor 4	IRF4	4.21451	5.7343e-13		PCMTD2				ATP8B4
	tumor necrosis factor receptor superfamily, member 9	TNFRSF9	3.95825	4.02598e-10		CUL4B				SLC7A5
	D-aspartate oxidase	DDO	3.93298	2.16331e-10		FAM117A				IL6ST
	methyltransferase like 1	METTL1	3.93097	3.17524e-14		STK17A				BZRAP1
	pleckstrin homology-like domain, family A, member 1	PHLDA1	3.78667	1.51861e-10		CCDC88C				ADCY9
	growth arrest and DNA-damage-inducible, beta	GADD45B	3.74704	1.02727e-08		NARG1L				TOX
	intercellular adhesion molecule 1	ICAM1	3.6896	1.23657e-12		GMCL1				BCL11B
	growth arrest and DNA-damage-inducible, beta	GADD45B	3.66151	9.83658e-13		PARP8				LGALS3
	interleukin 12 receptor, beta 2	IL12RB2	3.63611	1.06424e-11		ITGA6				INPP5D
	interleukin 15 receptor, alpha	IL15RA	3.60957	9.32809e-13		GALNT3				DPYSL2
	growth arrest and DNA-damage-inducible, beta	GADD45B	3.59358	5.83977e-14		FRAT2				TMEM204
	NOP16 nucleolar protein homolog (yeast)	NOP16	3.52808	9.66449e-13		INPP5D				S100A4
	BCL2-like 1	BCL2L1	3.51639	5.42899e-14		TLE1				FAM108A1
	collagen-like tail subunit (single strand of homotrimer) of asymmetric acetylcholinesterase	COLQ	3.45552	2.00115e-09		CAST				TXNIP
	phosphoribosylaminoimidazole carboxylase, phosphoribosylaminoimidazole succinocarboxamide synthetase	PAICS	3.44076	1.68754e-14		RABGAP1L				LCK
	intercellular adhesion molecule 1	ICAM1	3.42816	1.68088e-13		ITGA4				ARL4C
	phosphoribosylaminoimidazole carboxylase, phosphoribosylaminoimidazole succinocarboxamide synthetase	PAICS	3.41829	6.79456e-14		FAM49A				SLCO4C1
	nuclear receptor subfamily 4, group A, member 3	NR4A3	3.4106	7.50857e-11		TTC38				S1PR1
	pleckstrin homology-like domain, family A, member 1	PHLDA1	3.4063	1.37001e-09		ARL4C				NBEAL2
	solute carrier family 7 (cationic amino acid transporter, y+ system), member 1	SLC7A1	3.40021	7.14984e-14		ITGAL				CYTH4
	pyruvate kinase, muscle	PKM2	3.39077	1.2649e-10		LIPT1				PLEKHF1
	solute carrier family 7 (cationic amino acid transporter, y+ system), member 5	SLC7A5	3.37406	3.57339e-11		CERK				FCGR3B
	Epstein-Barr virus induced 3	EBI3	3.27886	5.284e-11		TRIB2				TSC22D3
	cystatin E/M	CST6	3.23539	1.1721e-08		SULT1A3				TRAF3IP3
	TNF receptor-associated factor 1	TRAF1	3.2264	2.53107e-10		SULT1A4				C11orf21
	interferon regulatory factor 8	IRF8	3.22594	6.39594e-11		FBXO3				CHST2
	CD83 molecule	CD83	3.22208	1.08033e-09		CHST12				PIK3IP1
	basic leucine zipper transcription factor, ATF-like	BATF	3.2052	2.04281e-14		LRMP				ADCY7
	carcinoembryonic antigen-related cell adhesion molecule 1 (biliary glycoprotein)	CEACAM1	3.11613	3.80255e-08		NLRP1				ITGA6
	pim-1 oncogene	PIM1	3.08729	8.07748e-10		SFXN3				ADRB2
	methylenetetrahydrofolate dehydrogenase (NADP+ dependent) 2, methenyltetrahydrofolate cyclohydrolase	MTHFD2	3.03369	2.75008e-10		TXNDC13				PVRIG
	serine hydroxymethyltransferase 2 (mitochondrial)	SHMT2	3.03147	2.67872e-11		CAPRIN2				SORL1
	pyrophosphatase (inorganic) 1	PPA1	2.97783	2.90173e-11		DAB2				GIMAP6
	heat shock protein 90kDa alpha (cytosolic), class B member 1	HSP90AB1	2.97231	1.75468e-10		BNIP3L				FAM8A1
	basic leucine zipper transcription factor, ATF-like 3	BATF3	2.96422	1.58762e-14		AGPAT4				ABLIM1
	solute carrier family 16, member 1 (monocarboxylic acid transporter 1)	SLC16A1	2.93879	5.96083e-09		RASSF1				SIGIRR
	fatty acid binding protein 5 (psoriasis-associated) /// fatty acid binding protein 5-like 2 /// fatty acid binding protein 5-like 7	FABP5 /// FABP5L2 /// FABP5L7	2.91857	2.46748e-09		ACAP1				FCGR3A
	cyclin D2	CCND2	2.9163	5.22835e-10		AGTPBP1				PTGDR
	CD160 molecule	CD160	2.91345	4.58764e-10		N-PAC				GARNL4
	interleukin 3 (colony-stimulating factor, multiple)	IL3	2.90777	3.57371e-08		SASH3				METTL7A
	signal transducer and activator of transcription 5A	STAT5A	2.89284	3.49787e-12		LGALS3				SYNE1
	syndecan 4	SDC4	2.88478	2.58682e-13		CD244				ZNF652
	TRM1 tRNA methyltransferase 1 homolog (S. cerevisiae)	TRMT1	2.87876	2.90571e-09		LBA1				MYO1F
	guanine nucleotide binding protein (G protein), gamma 4	GNG4	2.87789	1.65141e-11		FGR				PTPRCAP
	early growth response 3	EGR3	2.87551	1.54487e-07		VNN2				F2R
	hypothetical protein FLJ22795 /// hypothetical LOC388152 /// LOC388161 /// similar to cis-Golgi matrix protein GM130 /// similar to cis-Golgi matrix protein GM130 /// similar to colon cancer-associated antigen AgSK1-2HT-ECS /// similar to colon cancer-associated antigen AgSK1-2HT-ECS /// hypothetical LOC729353	FLJ22795 /// LOC388152 /// LOC388161 /// LOC727751 /// LOC727849 /// LOC727994 /// LOC728125 /// LOC729353	2.86221	1.76803e-07		PYCARD				GPR56
	TRM1 tRNA methyltransferase 1 homolog (S. cerevisiae)	TRMT1	2.85849	1.1835e-13		CPT1A				MYBL1
	CTP synthase	CTPS	2.8181	4.18221e-13		PDGFD				CEBPD
	regulator of G-protein signaling 16	RGS16	2.79494	2.82951e-11		STK38				PRSS23
	chemokine (C motif) ligand 1 /// chemokine (C motif) ligand 2	XCL1 /// XCL2	2.79133	1.17818e-08		TYROBP				SPOCK2
	cytotoxic and regulatory T cell molecule	CRTAM	2.78717	2.14658e-06		ANKZF1				KLF2
	chemokine (C motif) ligand 1	XCL1	2.78168	1.18856e-08		BCL11B				SELPLG
	pseudouridylate synthase 7 homolog (S. cerevisiae)	PUS7	2.75715	1.1674e-11		TBC1D2B				DPEP2
	nuclear receptor subfamily 4, group A, member 2	NR4A2	2.74875	1.26359e-06		CCNG2				CLIC3
	ribosomal RNA processing 15 homolog (S. cerevisiae)	RRP15	2.68716	6.28013e-10		ZAP70				IL8RB
	neuropilin (NRP) and tolloid (TLL)-like 2	NETO2	2.67852	1.17801e-09		RHOBTB3				CSF2
	CD38 molecule	CD38	2.67151	2.00249e-08		C1orf63				XCL1
	prion protein	PRNP	2.66367	8.226e-11		PLAC8				NR4A3
	serpin peptidase inhibitor, clade E (nexin, plasminogen activator inhibitor type 1), member 2	SERPINE2	2.64836	6.12688e-12		ZMYND8				METTL1
	heat shock protein 90kDa alpha (cytosolic), class B member 1	HSP90AB1	2.6346	3.15139e-11		GLIPR1				TNFRSF9
	related RAS viral (r-ras) oncogene homolog 2	RRAS2	2.62832	3.50497e-13		CITED2				EBI3
	ornithine decarboxylase 1	ODC1	2.60347	2.93876e-13		RNF44				GNG4
	solute carrier family 39 (zinc transporter), member 14	SLC39A14	2.60142	1.15463e-14		TXNIP				TNF
	NOP14 nucleolar protein homolog (yeast)	NOP14	2.59537	1.03592e-09		TKTL1				NME1
	transferrin receptor (p90, CD71)	TFRC	2.58879	1.72973e-13		IL11RA				NME2
	jumonji domain containing 3, histone lysine demethylase	JMJD3	2.58626	6.57696e-13		FLI1				CCL1
	bystin-like	BYSL	2.58042	7.96363e-13		UNC84B				BCL2L1
	---	---	2.5795	1.10829e-10		NPC1				STAT5A
	isoleucyl-tRNA synthetase	IARS	2.56988	4.01679e-13		CALHM2				CD83
	---	---	2.56617	9.05531e-12		NBEAL2				RGS16
	tumor necrosis factor receptor superfamily, member 4	TNFRSF4	2.55804	7.57482e-10		CTDSP2				TRAF1
	2-aminoethanethiol (cysteamine) dioxygenase	ADO	2.551	1.13289e-11		CX3CR1				NR4A2
	BCL2-like 1	BCL2L1	2.54916	1.91885e-09		SULT1A1				FSCN1
	vascular endothelial growth factor A	VEGFA	2.54885	3.78776e-09		SIGIRR				IL21R
	chemokine (C-X-C motif) ligand 11	CXCL11	2.54579	0.000172426		PLCG2				DENND4A
	syntaxin 11	STX11	2.52197	1.90097e-09		FAM108A1				CD160
	acidic (leucine-rich) nuclear phosphoprotein 32 family, member E	ANP32E	2.51259	9.38427e-12		FAM111A				GADD45B
	signal recognition particle receptor, B subunit	SRPRB	2.50885	5.35127e-14		LOC652637				ICAM1
	BTG family, member 3	BTG3	2.50512	1.88738e-14		SMARCA2				SDC4
	WD repeat domain 12	WDR12	2.49964	1.28697e-12		EVL				IRF4
	GTP binding protein 4	GTPBP4	2.49582	1.5099e-14		RBM38				PAICS
	baculoviral IAP repeat-containing 3	BIRC3	2.49416	2.03381e-10		PRKACB				TNFRSF4
	stromal cell-derived factor 2-like 1	SDF2L1	2.4866	1.70882e-08		P2RY10				CXCL11
	BTG family, member 3	BTG3	2.48425	2.01261e-12		KAT2B				SLC7A1
	nuclear receptor subfamily 4, group A, member 2	NR4A2	2.48123	1.0379e-06		GATA3				SLC16A1
	asparagine synthetase	ASNS	2.47966	8.8507e-13		KCNAB2				JMJD3
	MyoD family inhibitor domain containing	MDFIC	2.47235	6.56818e-08		KLRF1				NOP14
	immediate early response 3	IER3	2.46833	7.64885e-09		MGAT4A				EGR3
	chromosome 7 open reading frame 44	C7orf44	2.46385	1.2026e-08		C1orf21				NOP16
	spermine synthase	SMS	2.45808	2.80119e-09		BZRAP1				XCL2
	CD72 molecule	CD72	2.44167	4.10589e-08		LEPROTL1				PKM2
	mastermind-like domain containing 1	MAMLD1	2.43088	4.54563e-09		ZNF673				MDFIC
	serine hydroxymethyltransferase 2 (mitochondrial)	SHMT2	2.43059	2.84767e-11		ADCY9				IRF8
	---	---	2.42796	4.58904e-11		DCK				CEACAM1
	GTP binding protein 4	GTPBP4	2.42706	2.29916e-12		ITM2A				CRTAM
	pseudouridylate synthase 1	PUS1	2.42702	4.84501e-13		TBC1D5				CD72
	NOP16 nucleolar protein homolog (yeast)	NOP16	2.42375	1.95399e-14		CADM1				PUS7
	isocitrate dehydrogenase 3 (NAD+) alpha	IDH3A	2.40285	4.05533e-11		RGS2				TRMT1
	BCL2-like 1	BCL2L1	2.40082	3.93768e-07		PTCH1				NR4A1
	nucleolar and coiled-body phosphoprotein 1	NOLC1	2.39976	7.77156e-16		GARNL4				PPA1
	Fas ligand (TNF superfamily, member 6)	FASLG	2.39566	9.98646e-12		41158				BCL2L11
	heat shock 70kDa protein 5 (glucose-regulated protein, 78kDa)	HSPA5	2.39032	1.7769e-10		PLEKHF1				HSP90AB1
	early growth response 1	EGR1	2.38285	1.48723e-08		PPP2R5C				RRAS2
	granzyme B (granzyme 2, cytotoxic T-lymphocyte-associated serine esterase 1)	GZMB	2.3758	3.4921e-12		PLXND1				NINJ1
	heat shock 10kDa protein 1 (chaperonin 10)	HSPE1	2.371	1.12088e-12		ASF1A				IER3
	CASP8 and FADD-like apoptosis regulator	CFLAR	2.3654	3.97538e-12		IL10RA				NFKB1
	nuclear receptor subfamily 4, group A, member 2	NR4A2	2.35286	5.08382e-07		ATM				HSPB1
	transferrin receptor (p90, CD71)	TFRC	2.34467	4.71845e-14		CD300A				FABP5
	chemokine (C-X-C motif) ligand 11	CXCL11	2.34227	9.58488e-06		PITPNC1				SMS
	acylglycerol kinase	AGK	2.34227	1.08368e-10		CYTH4				SHMT2
	DEAD (Asp-Glu-Ala-Asp) box polypeptide 21	DDX21	2.33986	1.23346e-13		PTPRCAP				CTPS
	reticulocalbin 1, EF-hand calcium binding domain	RCN1	2.33329	1.98352e-12		MXD4				ADO
	basic helix-loop-helix family, member e40	BHLHE40	2.32723	7.23835e-09		GRK5				TRIP10
	DENN/MADD domain containing 4A	DENND4A	2.32216	6.7002e-09		ZNF652				CD226
	transmembrane protein 194A	TMEM194A	2.32063	6.86139e-10		S1PR1				RRP15
	NHP2 ribonucleoprotein homolog (yeast)	NHP2	2.31984	6.27598e-12		TXK				LAMP3
	complement component 1, q subcomponent binding protein	C1QBP	2.31869	5.9821e-12		AK1				IL4R
	mRNA turnover 4 homolog (S. cerevisiae)	MRTO4	2.31535	4.44089e-16		DPYSL2				SERPINE2
	heat shock 60kDa protein 1 (chaperonin)	HSPD1	2.31523	1.33307e-08		AOAH				PFAS
	phosphoribosylformylglycinamidine synthase	PFAS	2.31094	4.09683e-12		FCGR3B				ECE1
	hexokinase 2	HK2	2.30937	1.95366e-09		ZFP36L2				BIRC3
	threonyl-tRNA synthetase	TARS	2.30852	6.88671e-13		NMT2				BCL2A1
	CASP8 and FADD-like apoptosis regulator	CFLAR	2.30483	2.20099e-11		GIMAP6				JTV1
	mitochondrial ribosomal protein S17	MRPS17	2.30301	9.80882e-13		AHNAK				MREG
	glycyl-tRNA synthetase	GARS	2.30169	7.32747e-15		ALDH5A1				IL6
	interleukin 21 receptor	IL21R	2.2902	1.30917e-12		AUTS2				ANP32E
	CD226 molecule	CD226	2.28903	5.203e-10		GLT25D2				TMEM194A
	GTP-binding protein 8 (putative)	GTPBP8	2.2841	1.17549e-07		ATP8A1				REL
	peroxisome proliferator-activated receptor gamma, coactivator-related 1	PPRC1	2.27746	2.32814e-13		CECR1				CST6
	tumor necrosis factor (ligand) superfamily, member 10	TNFSF10	2.27254	4.63143e-09		S100A4				TNFSF14
	fascin homolog 1, actin-bundling protein (Strongylocentrotus purpuratus)	FSCN1	2.26506	4.12118e-06		C18orf1				GTPBP4
	enolase 1, (alpha)	ENO1	2.26485	8.10048e-09		FRAT1				FAS
	nuclear receptor subfamily 4, group A, member 1	NR4A1	2.26384	3.91939e-08		MYBL1				DUSP2
	TSR1, 20S rRNA accumulation, homolog (S. cerevisiae)	TSR1	2.26164	3.64153e-14		ADCY7				AGK
	2-aminoethanethiol (cysteamine) dioxygenase	ADO	2.25836	1.22197e-09		TMEM204				BATF3
	prion protein	PRNP	2.25661	1.68787e-10		CLIC3				CD82
	JTV1 gene	JTV1	2.25379	3.13682e-12		SPOCK2				CXCL10
	CD55 molecule, decay accelerating factor for complement (Cromer blood group)	CD55	2.24018	1.40211e-08		MLC1				NFKB2
	nuclear factor of kappa light polypeptide gene enhancer in B-cells 1	NFKB1	2.23963	1.88134e-09		ADRB2				STX11
	chromosome 10 open reading frame 2	C10orf2	2.23906	2.88658e-15		RNASET2				TFRC
	CDC28 protein kinase regulatory subunit 2	CKS2	2.23898	8.10707e-12		SPTBN1				SOCS2
	interleukin 6 signal transducer (gp130, oncostatin M receptor)	IL6ST	2.23837	1.97317e-08		SORL1				WDR12
	coiled-coil domain containing 86	CCDC86	2.23794	1.88738e-15		F2R				BACH2
	acylglycerol kinase	AGK	2.23455	2.78166e-11		CXCR4				EGR1
	guanine nucleotide binding protein-like 3 (nucleolar)	GNL3	2.22002	2.29816e-13		PVRIG				TNFSF11
	heat shock 60kDa protein 1 (chaperonin)	HSPD1	2.22	6.12843e-14		FCGR3A				PHLDA1
	3-hydroxy-3-methylglutaryl-Coenzyme A synthase 1 (soluble)	HMGCS1	2.21648	1.81008e-09		PRSS23				SLC39A14
	suppressor of cytokine signaling 2	SOCS2	2.21545	7.08477e-07		FAM8A1				BTG3
	NHP2 ribonucleoprotein homolog (yeast)	NHP2	2.20819	3.99714e-12		GPR56				HSPE1
	cytochrome c, somatic	CYCS	2.20817	1.98932e-10		PTGDR				PRNP
	uridine-cytidine kinase 2	UCK2	2.2047	1.01005e-11		TRAF3IP3				NHP2
	BCL2-like 11 (apoptosis facilitator)	BCL2L11	2.20287	3.39218e-12		ABLIM1				CXCL9
	granzyme H (cathepsin G-like 2, protein h-CCPX)	GZMH	2.20206	0.000164388		C11orf21				IL15RA
	transmembrane protein 194A	TMEM194A	2.19279	5.5972e-11		MYO1F				C1QBP
	ADP-ribosylation factor 4	ARF4	2.19252	8.91043e-12		SYNE1				MRPS17
	ninjurin 1	NINJ1	2.19037	6.1764e-10		METTL7A				EGR2
	WD repeat domain 3	WDR3	2.1893	5.67414e-11		KLF2				GART
	basic leucine zipper and W2 domains 2	BZW2	2.18564	2.90878e-13		SELPLG				C10orf2
	tryptophanyl-tRNA synthetase	WARS	2.1757	1.29423e-07		PIK3IP1				ABCE1
	related RAS viral (r-ras) oncogene homolog 2	RRAS2	2.17124	1.60427e-13		TSC22D3				TANK
	dihydropyrimidinase-like 3	DPYSL3	2.17015	3.91225e-08		CLC				HSPD1
	karyopherin alpha 2 (RAG cohort 1, importin alpha 1) /// karyopherin alpha-2 subunit like	KPNA2 /// LOC728860	2.16707	3.96572e-13		DPEP2				GPR18
	chemokine (C-X-C motif) ligand 9	CXCL9	2.16672	1.25759e-05		IL8RB				SRPRB
	BCL2-related protein A1	BCL2A1	2.16584	3.30201e-06		IFNG				AMIGO2
	polymerase (DNA directed), delta 2, regulatory subunit 50kDa	POLD2	2.1644	7.96696e-13		IL2RA				IL1A
	eukaryotic translation initiation factor 5A	EIF5A	2.15777	7.11311e-06		LAG3				PPRC1
	partner of NOB1 homolog (S. cerevisiae)	PNO1	2.15692	5.38414e-12		CCND2				TSR1
	ATP-binding cassette, sub-family E (OABP), member 1	ABCE1	2.15348	4.56006e-11		P2RX5				MRTO4
	ribosomal RNA processing 12 homolog (S. cerevisiae)	RRP12	2.15332	9.35918e-14		RGS16				CFLAR
	Fas (TNF receptor superfamily, member 6)	FAS	2.14896	2.58682e-07		FRMD4B				ENO1
	UDP-Gal:betaGlcNAc beta 1,4- galactosyltransferase, polypeptide 5	B4GALT5	2.14819	9.01212e-12		CSF2				TYMS
	phosphoribosylglycinamide formyltransferase, phosphoribosylglycinamide synthetase, phosphoribosylaminoimidazole synthetase	GART	2.14397	1.74388e-09		CCL1				NOLC1
	mitochondrial ribosomal protein L2	MRPL2	2.13824	4.16912e-07		DUSP5				DENND5A
	eukaryotic translation initiation factor 4A, isoform 1	EIF4A1	2.13643	1.23552e-09		TNF				SLC7A6
	bolA homolog 2 (E. coli) /// bolA homolog 2B (E. coli)	BOLA2 /// BOLA2B	2.13154	1.11688e-13		MYC				CCDC86
	tribbles homolog 1 (Drosophila)	TRIB1	2.12846	5.57506e-09		NR4A3				NAB2
	eukaryotic translation initiation factor 1A, X-linked	EIF1AX	2.12806	2.33922e-11		XCL1				IARS
	JTV1 gene	JTV1	2.12559	8.01581e-12		NME1				CIDEB
	cytidine monophosphate-N-acetylneuraminic acid hydroxylase (CMP-N-acetylneuraminate monooxygenase) pseudogene	CMAH	2.12514	2.88693e-08		NME2				AKTIP
	translocase of inner mitochondrial membrane 13 homolog (yeast)	TIMM13	2.12396	9.33342e-12		IRF4				TSC22D1
	CD55 molecule, decay accelerating factor for complement (Cromer blood group)	CD55	2.12027	2.13895e-08		TNFRSF9				TRA@
	LanC lantibiotic synthetase component C-like 2 (bacterial)	LANCL2	2.1196	3.56137e-12		DDO				TRD@
	early growth response 2 (Krox-20 homolog, Drosophila)	EGR2	2.11319	1.80718e-06		METTL1				MANBA
	tumor necrosis factor, alpha-induced protein 8	TNFAIP8	2.11259	6.02751e-11		PHLDA1				CYTH1
	low density lipoprotein receptor	LDLR	2.11179	9.5159e-09		GADD45B				C14orf159
	WD repeat domain 43	WDR43	2.1105	7.55377e-11		ICAM1				CCDC69
	non-metastatic cells 1, protein (NM23A) expressed in /// NME1-NME2 readthrough transcript /// non-metastatic cells 2, protein (NM23B) expressed in	NME1 /// NME1-NME2 /// NME2	2.10831	2.86096e-11		IL12RB2				ASAH1
	ATP-binding cassette, sub-family E (OABP), member 1	ABCE1	2.10829	7.71272e-13		IL15RA				MXI1
	nuclear cap binding protein subunit 2, 20kDa	NCBP2	2.10072	1.50224e-12		NOP16				MEGF9
	chromosome 19 open reading frame 10	C19orf10	2.09645	8.40982e-09		BCL2L1				ZNF395
	mitochondrial ribosomal protein L3	MRPL3	2.09447	3.84792e-12		COLQ				PBXIP1
	growth arrest and DNA-damage-inducible, alpha	GADD45A	2.09288	7.21204e-09		PAICS				PCMTD2
	methionyl-tRNA synthetase	MARS	2.08657	5.04663e-12		SLC7A1				CUL4B
	CASP8 and FADD-like apoptosis regulator	CFLAR	2.08538	1.38063e-11		PKM2				FAM117A
	synaptotagmin binding, cytoplasmic RNA interacting protein	SYNCRIP	2.08459	7.22433e-12		SLC7A5				STK17A
	polymerase (RNA) III (DNA directed) polypeptide C (62kD)	POLR3C	2.08187	1.57319e-13		EBI3				CCDC88C
	endothelin converting enzyme 1	ECE1	2.07652	2.32481e-11		CST6				NARG1L
	cysteine-rich with EGF-like domains 2	CRELD2	2.07174	9.56085e-11		TRAF1				GMCL1
	complement component 1, q subcomponent binding protein	C1QBP	2.0675	1.97375e-12		IRF8				PARP8
	tumor necrosis factor (ligand) superfamily, member 11	TNFSF11	2.06526	1.99104e-06		CD83				GALNT3
	aryl hydrocarbon receptor	AHR	2.05757	1.95119e-09		BATF				FRAT2
	KIAA0020	KIAA0020	2.05734	4.31671e-11		CEACAM1				TLE1
	T-cell lymphoma invasion and metastasis 1	TIAM1	2.05011	1.26001e-10		PIM1				CAST
	DENN/MADD domain containing 5A	DENND5A	2.04716	2.14995e-10		MTHFD2				RABGAP1L
	phosphomannomutase 2	PMM2	2.04313	1.1963e-11		SHMT2				ITGA4
	SAR1 homolog A (S. cerevisiae)	SAR1A	2.04219	1.35447e-12		PPA1				FAM49A
	small nuclear ribonucleoprotein D1 polypeptide 16kDa	SNRPD1	2.04063	7.92046e-10		HSP90AB1				TTC38
	TSR1, 20S rRNA accumulation, homolog (S. cerevisiae)	TSR1	2.03627	6.68354e-14		BATF3				ITGAL
	interleukin 1, alpha	IL1A	2.02974	1.43085e-07		SLC16A1				LIPT1
	chondroitin sulfate synthase 1	CHSY1	2.02973	7.23338e-09		FABP5				CERK
	Fas ligand (TNF superfamily, member 6)	FASLG	2.02769	1.52272e-10		CD160				TRIB2
	tumor necrosis factor (ligand) superfamily, member 10	TNFSF10	2.02693	1.34991e-09		IL3				SULT1A3
	EBNA1 binding protein 2	EBNA1BP2	2.02626	2.2528e-11		STAT5A				SULT1A4
	chaperonin containing TCP1, subunit 2 (beta)	CCT2	2.02368	4.30564e-07		SDC4				FBXO3
	cytochrome P450, family 51, subfamily A, polypeptide 1	CYP51A1	2.02255	5.44404e-10		TRMT1				CHST12
	interleukin 6 (interferon, beta 2)	IL6	2.01713	2.58196e-05		GNG4				LRMP
	nuclear receptor subfamily 4, group A, member 1	NR4A1	2.01562	3.06528e-08		EGR3				NLRP1
	jumonji domain containing 3, histone lysine demethylase	JMJD3	2.01302	6.36513e-12		LOC729353				SFXN3
	toll-like receptor adaptor molecule 1	TICAM1	2.01251	1.576e-10		CTPS				TXNDC13
	nucleolar and coiled-body phosphoprotein 1	NOLC1	2.0081	4.14113e-14		XCL2				CAPRIN2
	IMP4, U3 small nucleolar ribonucleoprotein, homolog (yeast)	IMP4	2.00688	2.10942e-15		CRTAM				DAB2
	RAN, member RAS oncogene family	RAN	2.00632	6.25056e-14		PUS7				BNIP3L
	mitochondrial ribosomal protein L15	MRPL15	2.00489	1.13853e-11		NR4A2				AGPAT4
	cytidine monophosphate-N-acetylneuraminic acid hydroxylase (CMP-N-acetylneuraminate monooxygenase) pseudogene	CMAH	2.00461	4.89853e-06		RRP15				RASSF1
	synaptotagmin binding, cytoplasmic RNA interacting protein	SYNCRIP	2.00453	7.45515e-13		NETO2				ACAP1
	G protein-coupled receptor 18	GPR18	2.00414	7.84448e-08		CD38				AGTPBP1
						PRNP				N-PAC
						SERPINE2				SASH3
down-regulation:	Gene Name	Gene Symbol	Fold-regulation	P-value		RRAS2				CD244
	cell death-inducing DFFA-like effector b	CIDEB	-2.00081	1.31128e-11		ODC1				LBA1
	AKT interacting protein	AKTIP	-2.00498	8.06466e-13		SLC39A14				FGR
	TSC22 domain family, member 1	TSC22D1	-2.0129	3.6694e-12		NOP14				VNN2
	T cell receptor alpha locus /// T cell receptor alpha joining 17 /// T cell receptor alpha variable 20 /// T cell receptor delta locus	TRA@ /// TRAJ17 /// TRAV20 /// TRD@	-2.01321	2.73521e-10		TFRC				PYCARD
	mannosidase, beta A, lysosomal	MANBA	-2.01622	2.72118e-11		JMJD3				CPT1A
	cytohesin 1	CYTH1	-2.02615	1.04683e-12		BYSL				PDGFD
	chromosome 14 open reading frame 159	C14orf159	-2.02968	1.17772e-12		IARS				STK38
	lymphocyte-specific protein tyrosine kinase	LCK	-2.02975	1.32485e-10		TNFRSF4				TYROBP
	coiled-coil domain containing 69	CCDC69	-2.03112	1.56297e-12		SEPT6				ANKZF1
	N-acylsphingosine amidohydrolase (acid ceramidase) 1	ASAH1	-2.03448	4.50306e-13		VEGFA				TBC1D2B
	MAX interactor 1	MXI1	-2.03486	4.03403e-10		CXCL11				CCNG2
	multiple EGF-like-domains 9	MEGF9	-2.03669	7.41407e-13		STX11				ZAP70
	zinc finger protein 395	ZNF395	-2.03976	3.85081e-12		ANP32E				RHOBTB3
	pre-B-cell leukemia homeobox interacting protein 1	PBXIP1	-2.0413	8.06126e-11		SRPRB				C1orf63
	protein-L-isoaspartate (D-aspartate) O-methyltransferase domain containing 2	PCMTD2	-2.04491	2.38692e-10		BTG3				PLAC8
	cullin 4B	CUL4B	-2.04677	3.1392e-10		WDR12				ZMYND8
	---	---	-2.04693	4.32676e-10		GTPBP4				GLIPR1
	family with sequence similarity 117, member A	FAM117A	-2.04697	1.74893e-12		BIRC3				CITED2
	serine/threonine kinase 17a	STK17A	-2.04917	7.4607e-14		SDF2L1				RNF44
	coiled-coil domain containing 88C	CCDC88C	-2.05656	1.08891e-12		ASNS				TKTL1
	NMDA receptor regulated 1-like	NARG1L	-2.05788	2.0735e-11		MDFIC				IL11RA
	germ cell-less homolog 1 (Drosophila)	GMCL1	-2.05923	2.49788e-09		IER3				FLI1
	T cell receptor delta locus	TRD@	-2.06359	2.51447e-11		C7orf44				UNC84B
	poly (ADP-ribose) polymerase family, member 8	PARP8	-2.06364	8.21565e-14		SMS				NPC1
	integrin, alpha 6	ITGA6	-2.06712	6.68985e-11		CD72				CALHM2
	UDP-N-acetyl-alpha-D-galactosamine:polypeptide N-acetylgalactosaminyltransferase 3 (GalNAc-T3)	GALNT3	-2.07496	3.54159e-11		MAMLD1				CTDSP2
	frequently rearranged in advanced T-cell lymphomas 2	FRAT2	-2.07536	5.21028e-13		PUS1				CX3CR1
	inositol polyphosphate-5-phosphatase, 145kDa	INPP5D	-2.07785	1.92731e-09		IDH3A				SULT1A1
	hypothetical protein DKFZp586I1420	DKFZP586I1420	-2.0809	2.1473e-10		NOLC1				PLCG2
	transducin-like enhancer of split 1 (E(sp1) homolog, Drosophila)	TLE1	-2.08262	3.36997e-12		FASLG				FAM111A
	calpastatin	CAST	-2.0846	5.83977e-14		HSPA5				LOC652637
	RAB GTPase activating protein 1-like	RABGAP1L	-2.08512	4.33986e-13		EGR1				SMARCA2
	integrin, alpha 4 (antigen CD49D, alpha 4 subunit of VLA-4 receptor)	ITGA4	-2.08838	2.41052e-09		GZMB				EVL
	family with sequence similarity 49, member A	FAM49A	-2.08904	2.20795e-10		HSPE1				RBM38
	tetratricopeptide repeat domain 38	TTC38	-2.08921	3.78202e-10		CFLAR				PRKACB
	ADP-ribosylation factor-like 4C	ARL4C	-2.08964	1.52668e-10		AGK				P2RY10
	integrin, alpha L (antigen CD11A (p180), lymphocyte function-associated antigen 1; alpha polypeptide)	ITGAL	-2.09331	6.44121e-10		DDX21				KAT2B
	lipoyltransferase 1	LIPT1	-2.09699	3.06048e-09		RCN1				GATA3
	ceramide kinase	CERK	-2.1044	3.83027e-14		BHLHE40				KCNAB2
	tribbles homolog 2 (Drosophila)	TRIB2	-2.11019	8.46168e-12		DENND4A				KLRF1
	sulfotransferase family, cytosolic, 1A, phenol-preferring, member 3 /// sulfotransferase family, cytosolic, 1A, phenol-preferring, member 4	SULT1A3 /// SULT1A4	-2.11283	9.3282e-12		TMEM194A				MGAT4A
	ADP-ribosylation factor-like 4C	ARL4C	-2.11373	2.83985e-11		NHP2				C1orf21
	F-box protein 3	FBXO3	-2.11636	9.70048e-09		C1QBP				LEPROTL1
	carbohydrate (chondroitin 4) sulfotransferase 12	CHST12	-2.11791	2.15605e-13		MRTO4				ZNF673
	lymphoid-restricted membrane protein	LRMP	-2.12343	1.22477e-10		HSPD1				DCK
	NLR family, pyrin domain containing 1	NLRP1	-2.12355	1.83014e-11		PFAS				ITM2A
	sideroflexin 3	SFXN3	-2.12431	2.04311e-11		HK2				TBC1D5
	thioredoxin domain containing 13	TXNDC13	-2.12467	1.01308e-12		TARS				CADM1
	caprin family member 2	CAPRIN2	-2.1265	1.77264e-09		MRPS17				RGS2
	disabled homolog 2, mitogen-responsive phosphoprotein (Drosophila)	DAB2	-2.12718	6.52367e-13		GARS				PTCH1
	BCL2/adenovirus E1B 19kDa interacting protein 3-like	BNIP3L	-2.12954	4.46183e-11		IL21R				41158
	1-acylglycerol-3-phosphate O-acyltransferase 4 (lysophosphatidic acid acyltransferase, delta)	AGPAT4	-2.13328	7.09179e-11		CD226				PPP2R5C
	Ras association (RalGDS/AF-6) domain family member 1	RASSF1	-2.13332	2.56931e-11		GTPBP8				PLXND1
	ArfGAP with coiled-coil, ankyrin repeat and PH domains 1	ACAP1	-2.13753	1.17475e-10		PPRC1				ASF1A
	ATP/GTP binding protein 1	AGTPBP1	-2.1505	2.88825e-12		TNFSF10				IL10RA
	cytokine-like nuclear factor n-pac	N-PAC	-2.15632	3.859e-11		FSCN1				ATM
	SAM and SH3 domain containing 3	SASH3	-2.16185	1.58253e-11		ENO1				CD300A
	lectin, galactoside-binding, soluble, 3	LGALS3	-2.16223	7.59416e-08		NR4A1				PITPNC1
	CD244 molecule, natural killer cell receptor 2B4	CD244	-2.16575	1.27232e-13		TSR1				MXD4
	lupus brain antigen 1	LBA1	-2.1686	3.00437e-11		JTV1				GRK5
	Gardner-Rasheed feline sarcoma viral (v-fgr) oncogene homolog	FGR	-2.16882	6.6428e-10		CD55				TXK
	vanin 2	VNN2	-2.17015	2.44804e-12		NFKB1				AK1
	PYD and CARD domain containing	PYCARD	-2.17194	9.00391e-13		C10orf2				AOAH
	carnitine palmitoyltransferase 1A (liver)	CPT1A	-2.17388	2.17559e-12		CKS2				ZFP36L2
	platelet derived growth factor D	PDGFD	-2.17885	2.4265e-12		IL6ST				NMT2
	integrin, alpha 4 (antigen CD49D, alpha 4 subunit of VLA-4 receptor)	ITGA4	-2.17921	1.41347e-09		CCDC86				AHNAK
	serine/threonine kinase 38	STK38	-2.17942	2.12227e-11		GNL3				ALDH5A1
	NLR family, pyrin domain containing 1	NLRP1	-2.18251	7.67565e-10		HMGCS1				AUTS2
	TYRO protein tyrosine kinase binding protein	TYROBP	-2.18312	9.29722e-10		SOCS2				GLT25D2
	ankyrin repeat and zinc finger domain containing 1	ANKZF1	-2.18417	5.83977e-14		CYCS				ATP8A1
	B-cell CLL/lymphoma 11B (zinc finger protein)	BCL11B	-2.18433	1.29563e-13		UCK2				CECR1
	TBC1 domain family, member 2B	TBC1D2B	-2.18992	3.53761e-12		BCL2L11				C18orf1
	cyclin G2	CCNG2	-2.1914	5.07328e-12		GZMH				FRAT1
	cyclin G2	CCNG2	-2.19603	1.33964e-11		ARF4				MLC1
	zeta-chain (TCR) associated protein kinase 70kDa	ZAP70	-2.20266	4.35207e-13		NINJ1				RNASET2
	Rho-related BTB domain containing 3	RHOBTB3	-2.20426	2.47333e-11		WDR3				SPTBN1
	lymphocyte-specific protein tyrosine kinase	LCK	-2.20843	2.02505e-13		BZW2				CXCR4
	chromosome 1 open reading frame 63	C1orf63	-2.20953	2.09558e-09		WARS				CLC
	placenta-specific 8	PLAC8	-2.21086	7.64633e-12		DPYSL3				DDO
	zinc finger, MYND-type containing 8	ZMYND8	-2.21645	1.18905e-13		KPNA2				BATF
	GLI pathogenesis-related 1	GLIPR1	-2.21744	3.53151e-09		CXCL9				IL3
	Cbp/p300-interacting transactivator, with Glu/Asp-rich carboxy-terminal domain, 2	CITED2	-2.21759	3.08198e-13		BCL2A1				NETO2
	ADP-ribosylation factor-like 4C	ARL4C	-2.21907	2.1803e-11		POLD2				CD38
	ring finger protein 44	RNF44	-2.22597	2.1567e-10		EIF5A				ODC1
	GLI pathogenesis-related 1	GLIPR1	-2.22649	8.23185e-10		PNO1				BYSL
	thioredoxin interacting protein	TXNIP	-2.22655	3.08686e-11		ABCE1				VEGFA
	transketolase-like 1	TKTL1	-2.22957	9.92432e-08		RRP12				SDF2L1
	hypothetical protein LOC100132532	LOC100132532	-2.23173	4.59588e-12		FAS				ASNS
	interleukin 11 receptor, alpha	IL11RA	-2.23225	8.35998e-13		B4GALT5				C7orf44
	septin 9	40065	-2.23516	3.78745e-08		GART				MAMLD1
	Friend leukemia virus integration 1	FLI1	-2.23742	2.71497e-09		MRPL2				PUS1
	unc-84 homolog B (C. elegans)	UNC84B	-2.23904	1.9873e-14		EIF4A1				IDH3A
	thioredoxin interacting protein	TXNIP	-2.24071	7.38842e-06		BOLA2				FASLG
	Niemann-Pick disease, type C1	NPC1	-2.24116	3.90799e-14		BOLA2B				HSPA5
	calcium homeostasis modulator 2	CALHM2	-2.24535	6.10623e-14		TRIB1				GZMB
	neurobeachin-like 2	NBEAL2	-2.25492	1.33088e-09		EIF1AX				DDX21
	CTD (carboxy-terminal domain, RNA polymerase II, polypeptide A) small phosphatase 2	CTDSP2	-2.25554	1.10023e-13		CMAH				RCN1
	chemokine (C-X3-C motif) receptor 1	CX3CR1	-2.25563	5.70299e-12		TIMM13				BHLHE40
	sulfotransferase family, cytosolic, 1A, phenol-preferring, member 1	SULT1A1	-2.25696	6.33519e-10		LANCL2				HK2
	single immunoglobulin and toll-interleukin 1 receptor (TIR) domain	SIGIRR	-2.25729	4.6656e-12		EGR2				TARS
	phospholipase C, gamma 2 (phosphatidylinositol-specific)	PLCG2	-2.26285	8.54872e-15		TNFAIP8				GARS
	family with sequence similarity 108, member A1	FAM108A1	-2.27078	1.43909e-09		LDLR				GTPBP8
	family with sequence similarity 111, member A	FAM111A	-2.27596	3.85123e-11		WDR43				TNFSF10
	---	---	-2.27833	2.04514e-10		NME1-NME2				CD55
	similar to junction-mediating and regulatory protein /// WAS protein homology region 2 domain containing 1-like 1	LOC652637 /// WHDC1L1	-2.28025	5.06546e-10		NCBP2				CKS2
	transketolase-like 1	TKTL1	-2.28159	6.55644e-11		C19orf10				GNL3
	SWI/SNF related, matrix associated, actin dependent regulator of chromatin, subfamily a, member 2	SMARCA2	-2.28293	6.94711e-12		MRPL3				HMGCS1
	Enah/Vasp-like	EVL	-2.28469	2.26386e-12		GADD45A				CYCS
	RNA binding motif protein 38	RBM38	-2.28552	3.42232e-10		MARS				UCK2
	protein kinase, cAMP-dependent, catalytic, beta	PRKACB	-2.28814	4.21885e-15		SYNCRIP				GZMH
	purinergic receptor P2Y, G-protein coupled, 10	P2RY10	-2.29459	4.2319e-07		POLR3C				ARF4
	K(lysine) acetyltransferase 2B	KAT2B	-2.29751	3.73035e-14		ECE1				WDR3
	GATA binding protein 3	GATA3	-2.29838	1.57652e-14		CRELD2				BZW2
	potassium voltage-gated channel, shaker-related subfamily, beta member 2	KCNAB2	-2.29873	1.00678e-11		TNFSF11				WARS
	killer cell lectin-like receptor subfamily F, member 1	KLRF1	-2.30051	1.68738e-11		AHR				DPYSL3
	mannosyl (alpha-1,3-)-glycoprotein beta-1,4-N-acetylglucosaminyltransferase, isozyme A	MGAT4A	-2.30499	1.55453e-12		KIAA0020				KPNA2
	NLR family, pyrin domain containing 1	NLRP1	-2.30992	5.27474e-11		TIAM1				POLD2
	SWI/SNF related, matrix associated, actin dependent regulator of chromatin, subfamily a, member 2	SMARCA2	-2.31671	1.0878e-12		DENND5A				EIF5A
	chromosome 1 open reading frame 21	C1orf21	-2.32011	9.9587e-14		PMM2				PNO1
	benzodiazapine receptor (peripheral) associated protein 1	BZRAP1	-2.32219	4.19574e-11		SAR1A				RRP12
	leptin receptor overlapping transcript-like 1	LEPROTL1	-2.32296	3.34288e-13		SNRPD1				B4GALT5
	zinc finger family member 673	ZNF673	-2.33441	5.12875e-10		IL1A				MRPL2
	adenylate cyclase 9	ADCY9	-2.33479	1.88651e-11		CHSY1				EIF4A1
	integrin, alpha 4 (antigen CD49D, alpha 4 subunit of VLA-4 receptor)	ITGA4	-2.33578	4.82795e-09		EBNA1BP2				BOLA2
	deoxycytidine kinase	DCK	-2.33633	4.93461e-12		CCT2				BOLA2B
	integral membrane protein 2A	ITM2A	-2.3392	1.65554e-09		CYP51A1				TRIB1
	TBC1 domain family, member 5	TBC1D5	-2.33956	2.22378e-13		IL6				EIF1AX
	cell adhesion molecule 1	CADM1	-2.34282	9.11458e-11		TICAM1				CMAH
	protein kinase, cAMP-dependent, catalytic, beta	PRKACB	-2.35261	2.4887e-09		IMP4				TIMM13
	transducin-like enhancer of split 1 (E(sp1) homolog, Drosophila)	TLE1	-2.36354	1.01963e-11		RAN				LANCL2
	regulator of G-protein signaling 2, 24kDa	RGS2	-2.36726	5.35534e-10		MRPL15				TNFAIP8
	patched homolog 1 (Drosophila)	PTCH1	-2.37012	4.28546e-13		GPR18				LDLR
	GTPase activating Rap/RanGAP domain-like 4	GARNL4	-2.37122	7.89535e-12						WDR43
	cytokine-like nuclear factor n-pac /// septin 6	N-PAC /// SEPT6	-2.38421	1.10485e-11						NME1-NME2
	pleckstrin homology domain containing, family F (with FYVE domain) member 1	PLEKHF1	-2.38468	3.06422e-14						NCBP2
	protein phosphatase 2, regulatory subunit B', gamma isoform	PPP2R5C	-2.39653	5.15143e-14						C19orf10
	plexin D1	PLXND1	-2.40013	1.40919e-10						MRPL3
	ASF1 anti-silencing function 1 homolog A (S. cerevisiae)	ASF1A	-2.4118	1.03695e-13						GADD45A
	interleukin 10 receptor, alpha	IL10RA	-2.42594	4.73956e-10						MARS
	disabled homolog 2, mitogen-responsive phosphoprotein (Drosophila)	DAB2	-2.44026	5.66214e-15						SYNCRIP
	ataxia telangiectasia mutated	ATM	-2.44202	4.13464e-10						POLR3C
	CD300a molecule	CD300A	-2.45052	2.29816e-13						CRELD2
	septin 6	40062	-2.45062	7.92255e-13						AHR
	phosphatidylinositol transfer protein, cytoplasmic 1	PITPNC1	-2.46803	9.42979e-12						KIAA0020
	cytohesin 4	CYTH4	-2.47219	1.93179e-13						TIAM1
	protein tyrosine phosphatase, receptor type, C-associated protein	PTPRCAP	-2.47831	4.4833e-12						PMM2
	MAX dimerization protein 4	MXD4	-2.48051	3.58935e-12						SAR1A
	G protein-coupled receptor kinase 5	GRK5	-2.48332	8.83738e-14						SNRPD1
	zinc finger protein 652	ZNF652	-2.4914	5.01374e-11						CHSY1
	sphingosine-1-phosphate receptor 1	S1PR1	-2.50083	1.13947e-11						EBNA1BP2
	septin 6	40062	-2.51042	7.55653e-11						CCT2
	TXK tyrosine kinase	TXK	-2.5107	9.19265e-13						CYP51A1
	GATA binding protein 3	GATA3	-2.51408	1.02318e-12						TICAM1
	lymphoid-restricted membrane protein	LRMP	-2.5185	7.78777e-12						IMP4
	adenylate kinase 1	AK1	-2.52379	8.0177e-12						RAN
	dihydropyrimidinase-like 2	DPYSL2	-2.53555	6.70053e-09						MRPL15
	septin 9	40065	-2.55021	2.18892e-12
	acyloxyacyl hydrolase (neutrophil)	AOAH	-2.55124	2.46736e-10
	Fc fragment of IgG, low affinity IIIb, receptor (CD16b)	FCGR3B	-2.5574	1.42144e-11
	SWI/SNF related, matrix associated, actin dependent regulator of chromatin, subfamily a, member 2	SMARCA2	-2.58378	2.18869e-10
	zinc finger protein 36, C3H type-like 2	ZFP36L2	-2.58397	1.62146e-10
	N-myristoyltransferase 2	NMT2	-2.58518	2.33832e-10
	GTPase, IMAP family member 6	GIMAP6	-2.6167	3.39728e-14
	AHNAK nucleoprotein	AHNAK	-2.64283	1.75639e-07
	aldehyde dehydrogenase 5 family, member A1	ALDH5A1	-2.64381	3.72147e-12
	autism susceptibility candidate 2	AUTS2	-2.65278	6.81588e-12
	glycosyltransferase 25 domain containing 2	GLT25D2	-2.66404	5.51781e-13
	ATPase, aminophospholipid transporter (APLT), class I, type 8A, member 1	ATP8A1	-2.66766	1.70419e-13
	cat eye syndrome chromosome region, candidate 1	CECR1	-2.66877	5.16853e-12
	S100 calcium binding protein A4	S100A4	-2.67212	1.54294e-10
	chromosome 18 open reading frame 1	C18orf1	-2.68536	4.04327e-08
	ataxia telangiectasia mutated	ATM	-2.69451	9.05089e-10
	pre-B-cell leukemia homeobox interacting protein 1	PBXIP1	-2.7086	1.27818e-11
	frequently rearranged in advanced T-cell lymphomas	FRAT1	-2.71696	1.11022e-15
	zinc finger protein 36, C3H type-like 2	ZFP36L2	-2.72053	1.60483e-12
	CD300a molecule	CD300A	-2.72959	5.04275e-10
	inositol polyphosphate-5-phosphatase, 145kDa	INPP5D	-2.73585	1.42109e-14
	v-myb myeloblastosis viral oncogene homolog (avian)-like 1	MYBL1	-2.75538	1.17123e-11
	cyclin G2	CCNG2	-2.75983	4.55658e-12
	adenylate cyclase 7	ADCY7	-2.84543	1.1835e-12
	transmembrane protein 204	TMEM204	-2.84656	3.9968e-15
	chloride intracellular channel 3	CLIC3	-2.84947	7.36497e-10
	sparc/osteonectin, cwcv and kazal-like domains proteoglycan (testican) 2	SPOCK2	-2.8618	3.21965e-14
	megalencephalic leukoencephalopathy with subcortical cysts 1	MLC1	-2.86734	3.05833e-12
	adrenergic, beta-2-, receptor, surface	ADRB2	-2.8924	4.44089e-16
	ribonuclease T2	RNASET2	-2.9283	3.61267e-13
	single immunoglobulin and toll-interleukin 1 receptor (TIR) domain	SIGIRR	-2.94855	8.88978e-12
	spectrin, beta, non-erythrocytic 1	SPTBN1	-2.95619	9.14824e-14
	sortilin-related receptor, L(DLR class) A repeats-containing	SORL1	-2.9726	3.17413e-13
	coagulation factor II (thrombin) receptor	F2R	-3.00536	4.65517e-12
	chemokine (C-X-C motif) receptor 4	CXCR4	-3.01721	1.89404e-13
	poliovirus receptor related immunoglobulin domain containing	PVRIG	-3.09295	2.22045e-15
	Fc fragment of IgG, low affinity IIIa, receptor (CD16a) /// Fc fragment of IgG, low affinity IIIb, receptor (CD16b)	FCGR3A /// FCGR3B	-3.09404	3.62261e-08
	protease, serine, 23	PRSS23	-3.09624	7.62057e-13
	family with sequence similarity 8, member A1	FAM8A1	-3.10553	3.77476e-15
	G protein-coupled receptor 56	GPR56	-3.11904	2.88658e-15
	prostaglandin D2 receptor (DP)	PTGDR	-3.15965	9.85101e-13
	TRAF3 interacting protein 3	TRAF3IP3	-3.16243	2.42029e-14
	actin binding LIM protein 1	ABLIM1	-3.21028	1.28342e-13
	sortilin-related receptor, L(DLR class) A repeats-containing	SORL1	-3.23494	1.62015e-12
	chromosome 11 open reading frame 21	C11orf21	-3.33725	1.72273e-12
	myosin IF	MYO1F	-3.40205	6.43929e-14
	hypothetical protein LOC100133233 /// TRAF3 interacting protein 3	LOC100133233 /// TRAF3IP3	-3.52496	2.44249e-15
	chemokine (C-X-C motif) receptor 4	CXCR4	-3.58294	1.60615e-11
	spectrin repeat containing, nuclear envelope 1	SYNE1	-3.63707	3.55271e-14
	methyltransferase like 7A	METTL7A	-3.6567	5.86198e-13
	Kruppel-like factor 2 (lung)	KLF2	-3.6601	3.86358e-14
	selectin P ligand	SELPLG	-3.67012	8.67362e-11
	phosphoinositide-3-kinase interacting protein 1	PIK3IP1	-3.70894	5.31353e-13
	---	---	-3.72185	2.13563e-12
	TSC22 domain family, member 3	TSC22D3	-3.84576	1.79398e-10
	Charcot-Leyden crystal protein	CLC	-4.12986	0.000230896
	chemokine (C-X-C motif) receptor 4	CXCR4	-4.48145	9.41158e-12
	dipeptidase 2	DPEP2	-4.6707	9.51794e-12
	interleukin 8 receptor, beta	IL8RB	-4.71849	2.9754e-14
