# Supplementary material for: Gene expression profiling of the human natural killer cell response to Fc receptor activation: unique enhancement in the presence of interleukin-12
Source: BMC Med Genomics. 2015 Oct 15;8:66. doi: 10.1186/s12920-015-0142-9 (PMC4608307; doi:10.1186/s12920-015-0142-9)
Supplement: Additional file 3: — Supplemental Table 2 contains a complete list of the individual genes within each functional category. (XLS 45 kb) [file 12920_2015_142_MOESM3_ESM.xls]

## Sheet: Sheet1
SUPPLEMENTAL TABLE 2
Down-regulation by IgG alone:
cell membrane linked-signal transduction (G-protein coupled and Ig binding)
AFFY_ID	Gene Name
218921_at	SINGLE IMMUNOGLOBULIN AND TOLL-INTERLEUKIN 1 RECEPTOR (TIR) DOMAIN
219315_s_at	CHROMOSOME 16 OPEN READING FRAME 30
219529_at	CHLORIDE INTRACELLULAR CHANNEL 3
208949_s_at	LECTIN, GALACTOSIDE-BINDING, SOLUBLE, 3 (GALECTIN 3)
203989_x_at	COAGULATION FACTOR II (THROMBIN) RECEPTOR
203420_at	FAMILY WITH SEQUENCE SIMILARITY 8, MEMBER A1
222071_s_at	HYPOTHETICAL PROTEIN PRO2176
215894_at	PROSTAGLANDIN D2 RECEPTOR (DP)
204497_at	ADENYLATE CYCLASE 9
204006_s_at, 204007_at	FC FRAGMENT OF IGG, LOW AFFINITY IIIB, RECEPTOR (CD16B)
204890_s_at, 204891_s_at	LYMPHOCYTE-SPECIFIC PROTEIN TYROSINE KINASE
204960_at	PROTEIN TYROSINE PHOSPHATASE, RECEPTOR TYPE, C-ASSOCIATED PROTEIN
212070_at	G PROTEIN-COUPLED RECEPTOR 56
203509_at	SORTILIN-RELATED RECEPTOR, L(DLR CLASS) A REPEATS-CONTAINING
201656_at	INTEGRIN, ALPHA 6
207008_at	INTERLEUKIN 8 RECEPTOR, BETA
206170_at	ADRENERGIC, BETA-2-, RECEPTOR, SURFACE
203921_at	CARBOHYDRATE (N-ACETYLGLUCOSAMINE-6-O) SULFOTRANSFERASE 2
209447_at	SPECTRIN REPEAT CONTAINING, NUCLEAR ENVELOPE 1
204006_s_at	FC FRAGMENT OF IGG, LOW AFFINITY IIIA, RECEPTOR (CD16A)
204642_at	ENDOTHELIAL DIFFERENTIATION, SPHINGOLIPID G-PROTEIN-COUPLED RECEPTOR, 1
209879_at	SELECTIN P LIGAND
205804_s_at, 213888_s_at	TRAF3 INTERACTING PROTEIN 3
203741_s_at	ADENYLATE CYCLASE 7
Up-regulation by IgG alone:
response to biotic stimulus
AFFY_ID	Gene Name
219971_at, 221658_s_at	INTERLEUKIN 21 RECEPTOR
204562_at	INTERFERON REGULATORY FACTOR 4
204440_at	CD83 ANTIGEN (ACTIVATED B LYMPHOCYTES, IMMUNOGLOBULIN SUPERFAMILY)
207315_at	CD226 ANTIGEN
203233_at	INTERLEUKIN 4 RECEPTOR
205207_at	INTERLEUKIN 6 (INTERFERON, BETA 2)
207840_at	CD160 ANTIGEN
209239_at	NUCLEAR FACTOR OF KAPPA LIGHT POLYPEPTIDE GENE ENHANCER IN B-CELLS 1 (P105)
210229_s_at	COLONY STIMULATING FACTOR 2 (GRANULOCYTE-MACROPHAGE)
204057_at	INTERFERON REGULATORY FACTOR 8
210354_at	INTERFERON, GAMMA
207536_s_at, 211786_at	TUMOR NECROSIS FACTOR RECEPTOR SUPERFAMILY, MEMBER 9
204621_s_at, 216248_s_at, 204622_x_at	NUCLEAR RECEPTOR SUBFAMILY 4, GROUP A, MEMBER 2
215925_s_at	CD72 ANTIGEN
215719_x_at	FAS (TNF RECEPTOR SUPERFAMILY, MEMBER 6)
210118_s_at	INTERLEUKIN 1, ALPHA
210643_at	TUMOR NECROSIS FACTOR (LIGAND) SUPERFAMILY, MEMBER 11
206341_at, 211269_s_at	INTERLEUKIN 2 RECEPTOR, ALPHA
204533_at	CHEMOKINE (C-X-C MOTIF) LIGAND 10
207113_s_at	TUMOR NECROSIS FACTOR (TNF SUPERFAMILY, MEMBER 2)
214214_s_at	COMPLEMENT COMPONENT 1, Q SUBCOMPONENT BINDING PROTEIN
203010_at	SIGNAL TRANSDUCER AND ACTIVATOR OF TRANSCRIPTION 5A
219424_at	EPSTEIN-BARR VIRUS INDUCED GENE 3
206366_x_at, 214567_s_at	CHEMOKINE (C MOTIF) LIGAND 2
210163_at, 211122_s_at	CHEMOKINE (C-X-C MOTIF) LIGAND 11
214228_x_at	TUMOR NECROSIS FACTOR RECEPTOR SUPERFAMILY, MEMBER 4
206365_at, 214567_s_at	CHEMOKINE (C MOTIF) LIGAND 1
220358_at	JUN DIMERIZATION PROTEIN P21SNFT
217599_s_at	MYOD FAMILY INHIBITOR DOMAIN CONTAINING
207533_at	CHEMOKINE (C-C MOTIF) LIGAND 1
203915_at	CHEMOKINE (C-X-C MOTIF) LIGAND 9
207907_at	TUMOR NECROSIS FACTOR (LIGAND) SUPERFAMILY, MEMBER 14
programmed cell death
AFFY_ID	Gene Name
207574_s_at, 209305_s_at, 209304_x_at	GROWTH ARREST AND DNA-DAMAGE-INDUCIBLE, BETA
206665_s_at, 212312_at, 215037_s_at	BCL2-LIKE 1
222343_at	BCL2-LIKE 11 (APOPTOSIS FACILITATOR)
203372_s_at	SUPPRESSOR OF CYTOKINE SIGNALING 2
207536_s_at, 211786_at	TUMOR NECROSIS FACTOR RECEPTOR SUPERFAMILY, MEMBER 9
201631_s_at	IMMEDIATE EARLY RESPONSE 3
210563_x_at	CASP8 AND FADD-LIKE APOPTOSIS REGULATOR
215719_x_at	FAS (TNF RECEPTOR SUPERFAMILY, MEMBER 6)
210118_s_at	INTERLEUKIN 1, ALPHA
200806_s_at	HEAT SHOCK 60KDA PROTEIN 1 (CHAPERONIN)
206341_at, 211269_s_at	INTERLEUKIN 2 RECEPTOR, ALPHA
210538_s_at	BACULOVIRAL IAP REPEAT-CONTAINING 3
207113_s_at	TUMOR NECROSIS FACTOR (TNF SUPERFAMILY, MEMBER 2)
205207_at	INTERLEUKIN 6 (INTERFERON, BETA 2)
222108_at	ADHESION MOLECULE WITH IG-LIKE DOMAIN 2
201577_at	NON-METASTATIC CELLS 1, PROTEIN (NM23A) EXPRESSED IN
201841_s_at	HEAT SHOCK 27KDA PROTEIN 1
217996_at, 217997_at	PLECKSTRIN HOMOLOGY-LIKE DOMAIN, FAMILY A, MEMBER 1
205599_at	TNF RECEPTOR-ASSOCIATED FACTOR 1
205681_at	BCL2-RELATED PROTEIN A1
207907_at	TUMOR NECROSIS FACTOR (LIGAND) SUPERFAMILY, MEMBER 14
209239_at	NUCLEAR FACTOR OF KAPPA LIGHT POLYPEPTIDE GENE ENHANCER IN B-CELLS 1 (P105)
chemotaxis
AFFY_ID	Gene Name
206366_x_at, 214567_s_at	CHEMOKINE (C MOTIF) LIGAND 2
210163_at, 211122_s_at	CHEMOKINE (C-X-C MOTIF) LIGAND 11
210118_s_at	INTERLEUKIN 1, ALPHA
206365_at, 214567_s_at	CHEMOKINE (C MOTIF) LIGAND 1
207533_at	CHEMOKINE (C-C MOTIF) LIGAND 1
203915_at	CHEMOKINE (C-X-C MOTIF) LIGAND 9
204533_at	CHEMOKINE (C-X-C MOTIF) LIGAND 10
Natural Killer cell mediated cytotoxicity
AFFY_ID	Gene Name
207113_s_at	TUMOR NECROSIS FACTOR (TNF SUPERFAMILY, MEMBER 2)
210229_s_at	COLONY STIMULATING FACTOR 2 (GRANULOCYTE-MACROPHAGE)
210354_at	INTERFERON, GAMMA
215719_x_at	FAS (TNF RECEPTOR SUPERFAMILY, MEMBER 6)
208456_s_at, 212590_at	RELATED RAS VIRAL (R-RAS) ONCOGENE HOMOLOG 2
202637_s_at, 202638_s_at	INTERCELLULAR ADHESION MOLECULE 1 (CD54), HUMAN RHINOVIRUS RECEPTOR
Up-regulation by IL-12 alone:
JAK-STAT signal transduction
AFFY_ID	Gene Name
212195_at	INTERLEUKIN 6 SIGNAL TRANSDUCER (GP130, ONCOSTATIN M RECEPTOR)
200951_s_at	CYCLIN D2
210354_at	INTERFERON, GAMMA
206999_at	INTERLEUKIN 12 RECEPTOR, BETA 2
209193_at	PIM-1 ONCOGENE
202431_s_at	V-MYC MYELOCYTOMATOSIS VIRAL ONCOGENE HOMOLOG (AVIAN)
210001_s_at	SUPPRESSOR OF CYTOKINE SIGNALING 1
206341_at	INTERLEUKIN 2 RECEPTOR, ALPHA
212195_at	INTERLEUKIN 6 SIGNAL TRANSDUCER (GP130, ONCOSTATIN M RECEPTOR)
210448_s_at	PURINERGIC RECEPTOR P2X, LIGAND-GATED ION CHANNEL, 5
206486_at	LYMPHOCYTE-ACTIVATION GENE 3
Down-regulation by IgG+IL-12:
lipid metabolism
AFFY_ID	Gene Name
219693_at	1-ACYLGLYCEROL-3-PHOSPHATE O-ACYLTRANSFERASE 4 (LYSOPHOSPHATIDIC ACID ACYLTRANSFERASE, DELTA)
218421_at	CERAMIDE KINASE
205571_at	LIPOYLTRANSFERASE 1
203633_at	CARNITINE PALMITOYLTRANSFERASE 1A (LIVER)
204613_at	PHOSPHOLIPASE C, GAMMA 2 (PHOSPHATIDYLINOSITOL-SPECIFIC)
206207_at	CHARCOT-LEYDEN CRYSTAL PROTEIN
209883_at	GLYCOSYLTRANSFERASE 25 DOMAIN CONTAINING 2
205639_at	ACYLOXYACYL HYDROLASE (NEUTROPHIL)
210980_s_at	N-ACYLSPHINGOSINE AMIDOHYDROLASE (ACID CERAMIDASE) 1
221267_s_at	FAMILY WITH SEQUENCE SIMILARITY 108, MEMBER A1
209607_x_at	SULFOTRANSFERASE FAMILY, CYTOSOLIC, 1A, PHENOL-PREFERRING, MEMBER 3
203509_at	SORTILIN-RELATED RECEPTOR, L(DLR CLASS) A REPEATS-CONTAINING
203615_x_at	SULFOTRANSFERASE FAMILY, CYTOSOLIC, 1A, PHENOL-PREFERRING, MEMBER 1
programmed cell death
AFFY_ID	Gene Name
221478_at	BCL2/ADENOVIRUS E1B 19KDA INTERACTING PROTEIN 3-LIKE
204890_s_at, 204891_s_at	LYMPHOCYTE-SPECIFIC PROTEIN TYROSINE KINASE
202693_s_at	SERINE/THREONINE KINASE 17A (APOPTOSIS-INDUCING)
208442_s_at, 212672_at	ATAXIA TELANGIECTASIA MUTATED (INCLUDES COMPLEMENTATION GROUPS A, C AND D)
221666_s_at	PYD AND CARD DOMAIN CONTAINING
221188_s_at	CELL DEATH-INDUCING DFFA-LIKE EFFECTOR B
210113_s_at, 211824_x_at, 218380_at	NACHT, LEUCINE RICH REPEAT AND PYD (PYRIN DOMAIN) CONTAINING 1
203989_x_at	COAGULATION FACTOR II (THROMBIN) RECEPTOR
cell cycle
AFFY_ID	Gene Name
202213_s_at	CULLIN 4B
204346_s_at	RAS ASSOCIATION (RALGDS/AF-6) DOMAIN FAMILY 1
213906_at	V-MYB MYELOBLASTOSIS VIRAL ONCOGENE HOMOLOG (AVIAN)-LIKE 1
221666_s_at	PYD AND CARD DOMAIN CONTAINING
203989_x_at	COAGULATION FACTOR II (THROMBIN) RECEPTOR
212414_s_at, 213666_at, 214298_x_at	SEPTIN 6
209815_at	PATCHED HOMOLOG (DROSOPHILA)
204890_s_at, 204891_s_at	LYMPHOCYTE-SPECIFIC PROTEIN TYROSINE KINASE
219812_at	STROMAL ANTIGEN 3
208442_s_at, 212672_at	ATAXIA TELANGIECTASIA MUTATED (INCLUDES COMPLEMENTATION GROUPS A, C AND D)
203845_at	P300/CBP-ASSOCIATED FACTOR
202388_at	REGULATOR OF G-PROTEIN SIGNALLING 2, 24KDA
202769_at, 202770_s_at, 211559_s_at	CYCLIN G2
212144_at	UNC-84 HOMOLOG B (C. ELEGANS)
phosphorylation
AFFY_ID	Gene Name
208438_s_at	GARDNER-RASHEED FELINE SARCOMA VIRAL (V-FGR) ONCOGENE HOMOLOG
202741_at, 202742_s_at	PROTEIN KINASE, CAMP-DEPENDENT, CATALYTIC, BETA
202951_at	SERINE/THREONINE KINASE 38
206828_at	TXK TYROSINE KINASE
204890_s_at, 204891_s_at	LYMPHOCYTE-SPECIFIC PROTEIN TYROSINE KINASE
202693_s_at	SERINE/THREONINE KINASE 17A (APOPTOSIS-INDUCING)
202478_at	TRIBBLES HOMOLOG 2 (DROSOPHILA)
204396_s_at	G PROTEIN-COUPLED RECEPTOR KINASE 5
214032_at	ZETA-CHAIN (TCR) ASSOCIATED PROTEIN KINASE 70KDA
203989_x_at	COAGULATION FACTOR II (THROMBIN) RECEPTOR
cell adhesion
AFFY_ID	Gene Name
213475_s_at	INTEGRIN, ALPHA L (ANTIGEN CD11A (P180), LYMPHOCYTE FUNCTION-ASSOCIATED ANTIGEN 1; ALPHA POLYPEPTIDE)
202880_s_at	PLECKSTRIN HOMOLOGY, SEC7 AND COILED-COIL DOMAINS 1(CYTOHESIN 1)
209933_s_at, 217078_s_at	CD300A ANTIGEN
212070_at	G PROTEIN-COUPLED RECEPTOR 56
205898_at	CHEMOKINE (C-X3-C MOTIF) RECEPTOR 1
205884_at, 205885_s_at, 213416_at	INTEGRIN, ALPHA 4 (ANTIGEN CD49D, ALPHA 4 SUBUNIT OF VLA-4 RECEPTOR)
201656_at	INTEGRIN, ALPHA 6
204642_at	ENDOTHELIAL DIFFERENTIATION, SPHINGOLIPID G-PROTEIN-COUPLED RECEPTOR, 1
209879_at	SELECTIN P LIGAND
cell surface receptor linked signal transduction
AFFY_ID	Gene Name
218421_at	CERAMIDE KINASE
218921_at, 52940_at	SINGLE IMMUNOGLOBULIN AND TOLL-INTERLEUKIN 1 RECEPTOR (TIR) DOMAIN
213475_s_at	INTEGRIN, ALPHA L (ANTIGEN CD11A (P180), LYMPHOCYTE FUNCTION-ASSOCIATED ANTIGEN 1; ALPHA POLYPEPTIDE)
204613_at	PHOSPHOLIPASE C, GAMMA 2 (PHOSPHATIDYLINOSITOL-SPECIFIC)
205898_at	CHEMOKINE (C-X3-C MOTIF) RECEPTOR 1
205884_at, 205885_s_at, 213416_at	INTEGRIN, ALPHA 4 (ANTIGEN CD49D, ALPHA 4 SUBUNIT OF VLA-4 RECEPTOR)
217838_s_at	ENAH/VASP-LIKE
220646_s_at	KILLER CELL LECTIN-LIKE RECEPTOR SUBFAMILY F, MEMBER 1
203989_x_at	COAGULATION FACTOR II (THROMBIN) RECEPTOR
203221_at, 203222_s_at	TRANSDUCIN-LIKE ENHANCER OF SPLIT 1 (E(SP1) HOMOLOG, DROSOPHILA)
215894_at	PROSTAGLANDIN D2 RECEPTOR (DP)
214615_at	PURINERGIC RECEPTOR P2Y, G-PROTEIN COUPLED, 10
204890_s_at, 204891_s_at	LYMPHOCYTE-SPECIFIC PROTEIN TYROSINE KINASE
209201_x_at, 217028_at, 211919_s_at	CHEMOKINE (C-X-C MOTIF) RECEPTOR 4
212070_at	G PROTEIN-COUPLED RECEPTOR 56
209864_at	FREQUENTLY REARRANGED IN ADVANCED T-CELL LYMPHOMAS 2
201656_at	INTEGRIN, ALPHA 6
207008_at	INTERLEUKIN 8 RECEPTOR, BETA
206170_at	ADRENERGIC, BETA-2-, RECEPTOR, SURFACE
202388_at	REGULATOR OF G-PROTEIN SIGNALLING 2, 24KDA
204642_at	ENDOTHELIAL DIFFERENTIATION, SPHINGOLIPID G-PROTEIN-COUPLED RECEPTOR, 1
204396_s_at	G PROTEIN-COUPLED RECEPTOR KINASE 5
203741_s_at	ADENYLATE CYCLASE 7
219889_at	FREQUENTLY REARRANGED IN ADVANCED T-CELL LYMPHOMAS
response to biotic stimulus
AFFY_ID	Gene Name
218921_at, 52940_at	SINGLE IMMUNOGLOBULIN AND TOLL-INTERLEUKIN 1 RECEPTOR (TIR) DOMAIN
213475_s_at	INTEGRIN, ALPHA L (ANTIGEN CD11A (P180), LYMPHOCYTE FUNCTION-ASSOCIATED ANTIGEN 1; ALPHA POLYPEPTIDE)
208438_s_at	GARDNER-RASHEED FELINE SARCOMA VIRAL (V-FGR) ONCOGENE HOMOLOG
206207_at	CHARCOT-LEYDEN CRYSTAL PROTEIN
220307_at	CD244 NATURAL KILLER CELL RECEPTOR 2B4
205898_at	CHEMOKINE (C-X3-C MOTIF) RECEPTOR 1
210113_s_at, 211824_x_at, 218380_at	NACHT, LEUCINE RICH REPEAT AND PYD (PYRIN DOMAIN) CONTAINING 1
220646_s_at	KILLER CELL LECTIN-LIKE RECEPTOR SUBFAMILY F, MEMBER 1
204122_at	TYRO PROTEIN TYROSINE KINASE BINDING PROTEIN
205639_at	ACYLOXYACYL HYDROLASE (NEUTROPHIL)
216191_s_at	T CELL RECEPTOR ALPHA LOCUS
204006_s_at, 204007_at	FC FRAGMENT OF IGG, LOW AFFINITY IIIB, RECEPTOR (CD16B)
204890_s_at, 204891_s_at	LYMPHOCYTE-SPECIFIC PROTEIN TYROSINE KINASE
209602_s_at, 209604_s_at	GATA BINDING PROTEIN 3
204960_at	PROTEIN TYROSINE PHOSPHATASE, RECEPTOR TYPE, C-ASSOCIATED PROTEIN
207008_at	INTERLEUKIN 8 RECEPTOR, BETA
204006_s_at	FC FRAGMENT OF IGG, LOW AFFINITY IIIA, RECEPTOR (CD16A)
214032_at	ZETA-CHAIN (TCR) ASSOCIATED PROTEIN KINASE 70KDA
Up-regulation by IgG+IL-12:
programmed cell death
AFFY_ID	Gene Name
202687_s_at, 202688_at	TUMOR NECROSIS FACTOR (LIGAND) SUPERFAMILY, MEMBER 10
206665_s_at, 212312_at, 215037_s_at	BCL2-LIKE 1
203372_s_at	SUPPRESSOR OF CYTOKINE SIGNALING 2
210865_at, 211333_s_at	FAS LIGAND (TNF SUPERFAMILY, MEMBER 6)
200806_s_at, 200807_s_at	HEAT SHOCK 60KDA PROTEIN 1 (CHAPERONIN)
211936_at	HEAT SHOCK 70KDA PROTEIN 5 (GLUCOSE-REGULATED PROTEIN, 78KDA)
210512_s_at	VASCULAR ENDOTHELIAL GROWTH FACTOR
210538_s_at	BACULOVIRAL IAP REPEAT-CONTAINING 3
205207_at	INTERLEUKIN 6 (INTERFERON, BETA 2)
209193_at	PIM-1 ONCOGENE
203725_at	GROWTH ARREST AND DNA-DAMAGE-INDUCIBLE, ALPHA
208905_at	CYTOCHROME C, SOMATIC
217996_at, 217997_at	PLECKSTRIN HOMOLOGY-LIKE DOMAIN, FAMILY A, MEMBER 1
205681_at	BCL2-RELATED PROTEIN A1
205599_at	TNF RECEPTOR-ASSOCIATED FACTOR 1
202820_at	ARYL HYDROCARBON RECEPTOR
209239_at	NUCLEAR FACTOR OF KAPPA LIGHT POLYPEPTIDE GENE ENHANCER IN B-CELLS 1 (P105)
207574_s_at, 209304_x_at, 209305_s_at	GROWTH ARREST AND DNA-DAMAGE-INDUCIBLE, BETA
210321_at	GRANZYME H (CATHEPSIN G-LIKE 2, PROTEIN H-CCPX)
222343_at	BCL2-LIKE 11 (APOPTOSIS FACILITATOR)
207536_s_at, 211786_at	TUMOR NECROSIS FACTOR RECEPTOR SUPERFAMILY, MEMBER 9
210260_s_at	TUMOR NECROSIS FACTOR, ALPHA-INDUCED PROTEIN 8
201631_s_at	IMMEDIATE EARLY RESPONSE 3
210563_x_at, 209939_x_at, 210564_x_at	CASP8 AND FADD-LIKE APOPTOSIS REGULATOR
210118_s_at	INTERLEUKIN 1, ALPHA
215719_x_at	FAS (TNF RECEPTOR SUPERFAMILY, MEMBER 6)
206341_at, 211269_s_at	INTERLEUKIN 2 RECEPTOR, ALPHA
207906_at	INTERLEUKIN 3 (COLONY-STIMULATING FACTOR, MULTIPLE)
207113_s_at	TUMOR NECROSIS FACTOR (TNF SUPERFAMILY, MEMBER 2)
201577_at	NON-METASTATIC CELLS 1, PROTEIN (NM23A) EXPRESSED IN
205692_s_at	CD38 ANTIGEN (P45)
210164_at	GRANZYME B (GRANZYME 2, CYTOTOXIC T-LYMPHOCYTE-ASSOCIATED SERINE ESTERASE 1)
response to biotic stimulus
AFFY_ID	Gene Name
202687_s_at, 202688_at	TUMOR NECROSIS FACTOR (LIGAND) SUPERFAMILY, MEMBER 10
221658_s_at	INTERLEUKIN 21 RECEPTOR
210865_at, 211333_s_at	FAS LIGAND (TNF SUPERFAMILY, MEMBER 6)
204562_at	INTERFERON REGULATORY FACTOR 4
204440_at	CD83 ANTIGEN (ACTIVATED B LYMPHOCYTES, IMMUNOGLOBULIN SUPERFAMILY)
207315_at	CD226 ANTIGEN
205207_at	INTERLEUKIN 6 (INTERFERON, BETA 2)
201925_s_at, 201926_s_at	CD55 ANTIGEN, DECAY ACCELERATING FACTOR FOR COMPLEMENT (CROMER BLOOD GROUP)
207840_at	CD160 ANTIGEN
209239_at	NUCLEAR FACTOR OF KAPPA LIGHT POLYPEPTIDE GENE ENHANCER IN B-CELLS 1 (P105)
210229_s_at	COLONY STIMULATING FACTOR 2 (GRANULOCYTE-MACROPHAGE)
204057_at	INTERFERON REGULATORY FACTOR 8
212195_at	INTERLEUKIN 6 SIGNAL TRANSDUCER (GP130, ONCOSTATIN M RECEPTOR)
207536_s_at, 211786_at	TUMOR NECROSIS FACTOR RECEPTOR SUPERFAMILY, MEMBER 9
210354_at	INTERFERON, GAMMA
204621_s_at, 204622_x_at, 216248_s_at	NUCLEAR RECEPTOR SUBFAMILY 4, GROUP A, MEMBER 2
215925_s_at	CD72 ANTIGEN
210118_s_at	INTERLEUKIN 1, ALPHA
215719_x_at	FAS (TNF RECEPTOR SUPERFAMILY, MEMBER 6)
210643_at	TUMOR NECROSIS FACTOR (LIGAND) SUPERFAMILY, MEMBER 11
206341_at, 211269_s_at	INTERLEUKIN 2 RECEPTOR, ALPHA
207906_at	INTERLEUKIN 3 (COLONY-STIMULATING FACTOR, MULTIPLE)
207113_s_at	TUMOR NECROSIS FACTOR (TNF SUPERFAMILY, MEMBER 2)
208910_s_at, 214214_s_at	COMPLEMENT COMPONENT 1, Q SUBCOMPONENT BINDING PROTEIN
203010_at	SIGNAL TRANSDUCER AND ACTIVATOR OF TRANSCRIPTION 5A
206366_x_at, 214567_s_at	CHEMOKINE (C MOTIF) LIGAND 2
219424_at	EPSTEIN-BARR VIRUS INDUCED GENE 3
210163_at, 211122_s_at	CHEMOKINE (C-X-C MOTIF) LIGAND 11
214228_x_at	TUMOR NECROSIS FACTOR RECEPTOR SUPERFAMILY, MEMBER 4
206365_at, 214567_s_at	CHEMOKINE (C MOTIF) LIGAND 1
217599_s_at	MYOD FAMILY INHIBITOR DOMAIN CONTAINING
220358_at	JUN DIMERIZATION PROTEIN P21SNFT
207533_at	CHEMOKINE (C-C MOTIF) LIGAND 1
203915_at	CHEMOKINE (C-X-C MOTIF) LIGAND 9
205965_at	BASIC LEUCINE ZIPPER TRANSCRIPTION FACTOR, ATF-LIKE
chemotaxis
AFFY_ID	Gene Name
206366_x_at, 214567_s_at	CHEMOKINE (C MOTIF) LIGAND 2
210163_at, 211122_s_at	CHEMOKINE (C-X-C MOTIF) LIGAND 11
210118_s_at	INTERLEUKIN 1, ALPHA
206365_at, 214567_s_at	CHEMOKINE (C MOTIF) LIGAND 1
207533_at	CHEMOKINE (C-C MOTIF) LIGAND 1
203915_at	CHEMOKINE (C-X-C MOTIF) LIGAND 9
210512_s_at	VASCULAR ENDOTHELIAL GROWTH FACTOR
ribosome biogenesis and assembly
AFFY_ID	Gene Name
201323_at	EBNA1 BINDING PROTEIN 2
214661_s_at	CHROMOSOME 4 OPEN READING FRAME 9
212411_at	IMP4, U3 SMALL NUCLEOLAR RIBONUCLEOPROTEIN, HOMOLOG (YEAST)
218238_at, 218239_s_at	GTP BINDING PROTEIN 4
209104_s_at	NUCLEOLAR PROTEIN FAMILY A, MEMBER 2 (H/ACA SMALL NUCLEOLAR RNPS)
220688_s_at	CHROMOSOME 1 OPEN READING FRAME 33
205895_s_at, 211951_at	NUCLEOLAR AND COILED-BODY PHOSPHOPROTEIN 1
